# Supplementary material for: Genomic Features of Response to Combination Immunotherapy in Patients with Advanced Non-Small-Cell Lung Cancer
Source: Cancer Cell. 2018 May 14;33(5):843–852.e4. doi: 10.1016/j.ccell.2018.03.018 (PMC5953836; doi:10.1016/j.ccell.2018.03.018)
Supplement: Table S4. Associations of Individual Altered Genes with Outcomes and TMB, Related to Figure 2 [file mmc4.xlsx]

## Sheet: a priori gene references
Table S4, related to Figure 2: Associations of individual altered genes with outcomes and TMB
Gene	Mechanism/effect	Citations (PMID)
KRAS	Common lung cancer gene
EGFR	Common lung cancer gene
TP53	Common lung cancer gene
B2M	Involved in antigen presentation, loss associated with resistance	28783722, 27433843
TAP1	Involved in antigen presentation, significantly mutated in several cancers	28783722
TAP2	Involved in antigen presentation, significantly mutated in several cancers	28783722
TAPBP	Involved in antigen processing	28783722
TAPBPL	Involved in antigen processing	28783722
IFNGR1	Hypothesis with mechanism based on involvement in JAK/STAT signaling; biallelic loss shown to confer resistance to anti CTLA-4 here: DOI: http://dx.doi.org/10.1016/j.cell.2016.08.069;	27667683
IFNGR2	Hypothesis with mechanism based on involvement in JAK/STAT signaling
IFNG	Hypothesis with mechanism based on involvement in JAK/STAT signaling
JAK1	Biallelic loss shown to confer resistance to anti-PD1 therapy: DOI: 10.1056/NEJMoa1604958	27433843
JAK2	Biallelic loss shown to confer resistance to anti-PD1 therapy: DOI: 10.1056/NEJMoa1604958	27433844
JAK3	Hypothesis with mechanism based on involvement in JAK/STAT signaling
STAT1	Hypothesis with mechanism based on involvement in JAK/STAT signaling
STAT2	Hypothesis with mechanism based on involvement in JAK/STAT signaling
IFNG	Hypothesis with mechanism based on involvement in JAK/STAT signaling
SOCS1	Hypothesis with mechanism based on involvement in JAK/STAT signaling; LOF associated with increased PD1 efficacy	28723893
SOCS2	Hypothesis with mechanism based on involvement in JAK/STAT signaling
SOCS3	Hypothesis with mechanism based on involvement in JAK/STAT signaling
CD58	Important for NK cell docking; mutations shown to enable immune escape here: http://dx.doi.org/10.1016/j.ccr.2011.11.006; A top-50 essential gene for cancer immunotherapy: doi:10.1038/nature23477	22137796, 28783722
CD274	PDL1
PDCD1	PD1
CD273	PDL2
PTPN2	Deletion of this gene improves the response to immunotherapy; enhanced IFNg mediated effects on antigen presetion, shown here: doi:10.1038/nature23270	28723893
PTEN	Loss of PTEN associated with resistance to PD1	28228279
STK11	Loss/loss of function associated with immune suppresed microenvironment, decreased PDL1, decreased response to PD1	26069186, 26833127
UBQLN1	Part of the ubiquitin complex; LOF associated with increased PD1 efficacy	28723893
Stub1	Part of the ubiquitin complex; LOF associated with increased PD1 efficacy	28723893
RIPK1	Part of TNF signaling/NFkB activation; LOF associated with increased PD1 efficacy	28723893
BIRC2	Part of TNF signaling/NFkB activation; LOF associated with increased PD1 efficacy	28723893
TBK1	Part of TNF signaling/NFkB activation; LOF associated with increased PD1 efficacy	28723893
TRAF3	Part of TNF signaling/NFkB activation; LOF associated with increased PD1 efficacy	28723893
RNF31	Part of TNF signaling/NFkB activation; LOF associated with increased PD1 efficacy	28723893
RBCK1	Part of TNF signaling/NFkB activation; LOF associated with increased PD1 efficacy	28723893
CD47	impairs innate immune response and engulfment by phagocytes; loss associated with increased response to PD1	28723893
CMTM6	Loss associated with decreased PDL1 protein expression	28813410, 28813418
CMTM4	Loss associated with decreased PDL1 protein expression	28813410
HLA-A	Top 50 essential gene for cancer immunotherapy (figure 2)	28783722
B2M	Top 50 essential gene for cancer immunotherapy (figure 2)	28783722
MLANA	Top 50 essential gene for cancer immunotherapy (figure 2)	28783722
SOX10	Top 50 essential gene for cancer immunotherapy (figure 2)	28783722
CD58	Top 50 essential gene for cancer immunotherapy (figure 2)	28783722
TAPBP	Top 50 essential gene for cancer immunotherapy (figure 2)	28783722
TAP2	Top 50 essential gene for cancer immunotherapy (figure 2)	28783722
TAF3	Top 50 essential gene for cancer immunotherapy (figure 2)	28783722
SRP54	Top 50 essential gene for cancer immunotherapy (figure 2)	28783722
MAD2L1	Top 50 essential gene for cancer immunotherapy (figure 2)	28783722
RNPS1	Top 50 essential gene for cancer immunotherapy (figure 2)	28783722
PSMB5	Top 50 essential gene for cancer immunotherapy (figure 2)	28783722
RPL10A	Top 50 essential gene for cancer immunotherapy (figure 2)	28783722
CRKL	Top 50 essential gene for cancer immunotherapy (figure 2)	28783722
APLNR	Top 50 essential gene for cancer immunotherapy (figure 2)	28783722
TAP1	Top 50 essential gene for cancer immunotherapy (figure 2)	28783722
COL17A1	Top 50 essential gene for cancer immunotherapy (figure 2)	28783722
RPL23	Top 50 essential gene for cancer immunotherapy (figure 2)	28783722
PLD3	Top 50 essential gene for cancer immunotherapy (figure 2)	28783722
RIPK1	Top 50 essential gene for cancer immunotherapy (figure 2)	28783722
SUPT6H	Top 50 essential gene for cancer immunotherapy (figure 2)	28783722
RPL38	Top 50 essential gene for cancer immunotherapy (figure 2)	28783722
EEF2	Top 50 essential gene for cancer immunotherapy (figure 2)	28783722
KIF11	Top 50 essential gene for cancer immunotherapy (figure 2)	28783722
EQTN	Top 50 essential gene for cancer immunotherapy (figure 2)	28783722
RPL24	Top 50 essential gene for cancer immunotherapy (figure 2)	28783722
MIPOL1	Top 50 essential gene for cancer immunotherapy (figure 2)	28783722
SEC61A1	Top 50 essential gene for cancer immunotherapy (figure 2)	28783722
TM4SF1	Top 50 essential gene for cancer immunotherapy (figure 2)	28783722
RBM18	Top 50 essential gene for cancer immunotherapy (figure 2)	28783722
NIPBL	Top 50 essential gene for cancer immunotherapy (figure 2)	28783722
TAF5	Top 50 essential gene for cancer immunotherapy (figure 2)	28783722
EPS15L1	Top 50 essential gene for cancer immunotherapy (figure 2)	28783722
KCNMA1	Top 50 essential gene for cancer immunotherapy (figure 2)	28783722
GABPA	Top 50 essential gene for cancer immunotherapy (figure 2)	28783722
AURKA	Top 50 essential gene for cancer immunotherapy (figure 2)	28783722
KHDRBS1	Top 50 essential gene for cancer immunotherapy (figure 2)	28783722
FAM86B1	Top 50 essential gene for cancer immunotherapy (figure 2)	28783722
VHL	Top 50 essential gene for cancer immunotherapy (figure 2)	28783722
PRPF40A	Top 50 essential gene for cancer immunotherapy (figure 2)	28783722
DNTTIP2	Top 50 essential gene for cancer immunotherapy (figure 2)	28783722
ASH2L	Top 50 essential gene for cancer immunotherapy (figure 2)	28783722
RTF1	Top 50 essential gene for cancer immunotherapy (figure 2)	28783722
SLC25A51	Top 50 essential gene for cancer immunotherapy (figure 2)	28783722
HLA-A	Effector cytokine induced genes enriched in CRISPR screens (Restifo Fig S5)	28783722
B2M	Effector cytokine induced genes enriched in CRISPR screens (Restifo Fig S5)	28783722
TAPBP	Effector cytokine induced genes enriched in CRISPR screens (Restifo Fig S5)	28783722
TAP2	Effector cytokine induced genes enriched in CRISPR screens (Restifo Fig S5)	28783722
TAP1	Effector cytokine induced genes enriched in CRISPR screens (Restifo Fig S5)	28783722
CASP8	Effector cytokine induced genes enriched in CRISPR screens (Restifo Fig S5)	28783722
STAT1	Effector cytokine induced genes enriched in CRISPR screens (Restifo Fig S5)	28783722
PMAIP1	Effector cytokine induced genes enriched in CRISPR screens (Restifo Fig S5)	28783722
JAK2	Effector cytokine induced genes enriched in CRISPR screens (Restifo Fig S5)	28783722
CASP7	Effector cytokine induced genes enriched in CRISPR screens (Restifo Fig S5)	28783722
ICAM1	Effector cytokine induced genes enriched in CRISPR screens (Restifo Fig S5)	28783722
HLA-F	Effector cytokine induced genes enriched in CRISPR screens (Restifo Fig S5)	28783722
TAPBPL	Effector cytokine induced genes enriched in CRISPR screens (Restifo Fig S5)	28783722
ICAM1	Effector cytokine induced genes enriched in CRISPR screens (Restifo Fig S5)	28783722
TRAF1	Effector cytokine induced genes enriched in CRISPR screens (Restifo Fig S5)	28783722
B2M	19 genes associated with CYT in TCGA (Restifo Suppl Table 6)	28783722
CLECL1	19 genes associated with CYT in TCGA (Restifo Suppl Table 6)	28783722
GMIP	19 genes associated with CYT in TCGA (Restifo Suppl Table 6)	28783722
GPSM3	19 genes associated with CYT in TCGA (Restifo Suppl Table 6)	28783722
HLA-A	19 genes associated with CYT in TCGA (Restifo Suppl Table 6)	28783722
HLA-F	19 genes associated with CYT in TCGA (Restifo Suppl Table 6)	28783722
ICAM1	19 genes associated with CYT in TCGA (Restifo Suppl Table 6)	28783722
JAK2	19 genes associated with CYT in TCGA (Restifo Suppl Table 6)	28783722
LAIR1	19 genes associated with CYT in TCGA (Restifo Suppl Table 6)	28783722
LILRA1	19 genes associated with CYT in TCGA (Restifo Suppl Table 6)	28783722
LILRA3	19 genes associated with CYT in TCGA (Restifo Suppl Table 6)	28783722
OTOA	19 genes associated with CYT in TCGA (Restifo Suppl Table 6)	28783722
STAT1	19 genes associated with CYT in TCGA (Restifo Suppl Table 6)	28783722
TAP1	19 genes associated with CYT in TCGA (Restifo Suppl Table 6)	28783722
TAP2	19 genes associated with CYT in TCGA (Restifo Suppl Table 6)	28783722
TAPBPL	19 genes associated with CYT in TCGA (Restifo Suppl Table 6)	28783722
TAPBP	19 genes associated with CYT in TCGA (Restifo Suppl Table 6)	28783722
TBXAS1	19 genes associated with CYT in TCGA (Restifo Suppl Table 6)	28783722
TRAF1	19 genes associated with CYT in TCGA (Restifo Suppl Table 6)	28783722

## Sheet: a priori gene frequencies
Table S4, related to Figure 2: Associations of individual altered genes with outcomes and TMB
	Non-responders		Responders
Gene	# altered	# wt	# altered	# wt	p	fdr	OR	% in non-responders	% in responders
IFNGR1	0	51	3	21	0.0299741	0.377946	5.44402	0	0.125
TP53	23	28	17	7	0.0484398	0.377946	2.91361	0.45098	0.708333
STK11	7	44	0	24	0.0892662	0.377946	0.042853	0.137255	0
PDCD1	0	51	2	22	0.0994595	0.377946	5.44402	0	0.0833333
STAT1	0	51	2	22	0.0994595	0.377946	5.44402	0	0.0833333
TRAF3	1	50	2	22	0.23843	0.658064	4.44402	0.0196078	0.0833333
PTEN	4	47	0	24	0.299272	0.658064	0.042853	0.0784314	0
KCNMA1	3	48	3	21	0.377483	0.658064	2.25814	0.0588235	0.125
KRAS	14	37	9	15	0.427087	0.658064	1.57571	0.27451	0.375
EGFR	9	42	2	22	0.485725	0.658064	0.42853	0.176471	0.0833333
CLECL1	1	50	1	23	0.540541	0.658064	2.14936	0.0196078	0.0416667
LILRA1	1	50	1	23	0.540541	0.658064	2.14936	0.0196078	0.0416667
SOX10	1	50	1	23	0.540541	0.658064	2.14936	0.0196078	0.0416667
TAF3	1	50	1	23	0.540541	0.658064	2.14936	0.0196078	0.0416667
TBXAS1	1	50	1	23	0.540541	0.658064	2.14936	0.0196078	0.0416667
COL17A1	2	49	2	22	0.588794	0.658064	2.20129	0.0392157	0.0833333
JAK1	2	49	2	22	0.588794	0.658064	2.20129	0.0392157	0.0833333
NIPBL	3	48	2	22	0.652502	0.688752	1.44694	0.0588235	0.0833333
IFNGR2	2	49	0	24	1	1	0.042853	0.0392157	0

## Sheet: recurrently altered genes_IpNi
Table S4, related to Figure 2: Associations of individual altered genes with outcomes and TMB
gene	expr	reptime	hic	N_nonsilent	N_silent	N_noncoding	n_nonsilent	n_silent	n_noncoding	nnei	x	X	p	q
TP53	2069567	213	34	231675	63975	0	45	2	0	29	7	2158350	0	0
KRAS	259193	512	16	128550	30975	0	24	0	0	50	12	4323000	1.88738e-15	1.77999e-11
STK11	2214581	234	29	235950	65100	0	10	0	0	50	9	4315800	2.12842e-10	1.33821e-06
CDV3	391516	327	36	143700	38775	0	7	0	0	50	16	4581975	2.81562e-08	0.00013277
LPCAT4	542657	234	22	277725	88800	0	9	0	0	50	7	3969975	7.73289e-07	0.00291715
EGFR	423489	336	-13	711825	187950	0	15	2	0	50	7	4052325	1.4052e-06	0.00441748
ADM	860704	273	12	97575	30675	0	4	0	0	50	9	5092725	8.3715e-06	0.0225576
LRP5	830388	241	53	859350	251700	0	10	2	0	50	6	4378800	1.0914e-05	0.0257326
GJC2	702358	341	15	219825	78075	0	5	0	0	50	2	3632025	2.14887e-05	0.0450356
KEAP1	1996822	207	30	330750	95625	0	11	1	0	50	9	4022775	8.1611e-05	0.143119
PAXIP1	162706	628	-6	588900	151800	0	7	1	0	50	19	5540100	8.34646e-05	0.143119
RB1	349930	450	41	518100	132375	0	8	0	0	50	13	4741500	0.000200649	0.282866
LTBP3	3945819	202	45	705150	199350	0	8	0	0	39	5	3688875	0.000201109	0.282866
SMARCA4	1984564	190	40	911700	255825	0	10	1	0	50	7	4687575	0.000209953	0.282866
IL21R	228256	597	36	286425	84600	0	7	1	0	50	9	4079850	0.000241604	0.303809
RIC8B	230956	396	11	281175	77700	0	5	0	0	50	11	5218425	0.000313857	0.35498
CDKN2A	225405	357	-15	178875	46575	0	5	0	0	50	11	4635075	0.000333656	0.35498
HHLA2	281982	859	7	229350	57975	0	5	1	0	50	18	4547025	0.000338757	0.35498
ANKRD30B	NaN	NaN	NaN	782250	189525	0	13	2	0	50	34	8541825	0.00040401	0.389365
EIF3J	667670	534	30	147000	34125	0	4	0	0	50	15	4875000	0.000428649	0.389365
ZNF395	289053	229	44	271050	84000	0	9	0	0	50	12	3964950	0.0004335	0.389365
SUZ12	717248	310	27	409425	103575	0	6	1	0	50	14	5758275	0.000507152	0.434813
ACSF3	1277584	239	40	303375	94200	0	5	0	0	50	11	4753275	0.000574015	0.470742
CHGA	325312	387	30	247725	67725	0	4	0	0	50	13	4543800	0.00069465	0.545937
PTEN	259678	300	34	227100	52800	0	4	0	0	50	6	3842250	0.000739585	0.547939
RPS21	1190359	252	33	49425	12225	0	2	0	0	50	5	3379200	0.000774261	0.547939
GPR37L1	704755	156	27	246450	80250	0	4	0	0	50	10	3960600	0.000810063	0.547939
SHC1	1612870	224	35	309825	94950	0	4	0	0	50	6	3895050	0.000813397	0.547939
LILRB2	717623	458	-6	318225	97800	0	6	1	0	50	22	3798075	0.000898151	0.58417
EFCAB7	133143	401	7	350700	86025	0	6	0	0	50	16	4032450	0.000941368	0.591869
IFI30	1249693	226	42	135975	39300	0	3	0	0	50	16	5031450	0.000998248	0.607385
POU6F2	180662	897	4	363075	113025	0	7	0	0	50	16	3948900	0.00135032	0.79593
C11orf63	675003	416	7	434625	112350	0	7	0	0	50	11	3803625	0.00147415	0.842589
NCOA6	1006385	170	47	1082550	322350	0	12	1	0	50	10	4236525	0.00155503	0.862678
FKBP11	1737773	214	55	117900	35775	0	3	0	0	50	12	3912825	0.00167073	0.900382
MEIS3	797690	276	38	230325	65325	0	4	0	0	22	2	2270100	0.0018233	0.932468
CRCT1	325831	700	20	51900	16500	0	2	0	0	50	18	5868600	0.00182914	0.932468
LRRC69	NaN	NaN	NaN	191625	50025	0	4	0	0	50	32	8402325	0.00202832	0.952312
CPLX2	473039	624	32	75525	18300	0	4	0	0	29	9	2251350	0.00204304	0.952312
NAP1L3	33770	NaN	-11	273225	69000	0	5	0	0	50	43	7417275	0.00205985	0.952312
CUL4B	416744	NaN	14	513225	125100	0	6	1	0	50	16	4854975	0.00210926	0.952312
SP8	109058	730	11	255825	89100	0	6	2	0	33	20	3664425	0.00212051	0.952312
CAPNS1	978272	326	6	150900	40350	0	4	1	0	50	8	3181875	0.00232307	1
DCX	131531	NaN	13	241725	65400	0	6	1	0	50	13	4347600	0.00239523	1
TREML2	227466	611	41	168675	52275	0	5	0	0	50	17	3249825	0.00240127	1
TNR	177437	738	4	729075	207150	0	15	2	0	50	15	4491225	0.00245967	1
ACPP	210154	765	13	235500	61500	0	4	0	0	50	13	4633950	0.0027498	1
CXorf30	NaN	NaN	NaN	351600	88950	0	6	1	0	50	33	8441250	0.00281102	1
C15orf48	214586	299	16	48375	11925	0	2	0	0	50	15	3689550	0.00287206	1
MRPS36	423022	261	47	58050	15300	0	2	0	0	50	16	4117200	0.00300176	1
COL13A1	591993	561	26	395025	124725	0	5	0	0	40	9	3696975	0.00310364	1
EBF4	NaN	NaN	NaN	321825	97800	0	7	0	0	50	32	8450100	0.00323058	1
CT47B1	NaN	NaN	NaN	156075	48225	0	4	0	0	50	32	8400525	0.00327209	1
SNTG1	2777	1189	-32	289650	75750	0	9	2	0	28	20	1839750	0.00349522	1
PYGL	388112	431	28	466650	122850	0	6	0	0	50	12	4836150	0.00367049	1
LHFPL3	324628	895	5	125025	36750	0	5	0	0	50	17	4653750	0.00370144	1
COL25A1	157338	437	-5	378750	114225	0	7	1	0	50	17	4369725	0.00379957	1
TPPP	683895	411	28	116400	34800	0	2	0	0	50	5	4217625	0.00395096	1
QSOX1	440831	254	9	395175	122550	0	4	0	0	50	9	5466300	0.00452883	1
HOMER3	1390116	198	20	193800	58650	0	3	1	0	50	11	4012875	0.00469128	1
DSG1	255599	412	15	562575	158775	0	8	0	0	50	8	4578075	0.00469165	1
NOL7	277395	425	37	144825	36525	0	6	0	0	50	13	4309200	0.00474398	1
FAM71C	100701	906	0	128925	35325	0	5	0	0	50	17	4179825	0.00487803	1
MGRN1	729674	157	41	322050	92175	0	6	0	0	50	10	4679400	0.00501494	1
FOXJ2	139049	167	22	309750	87375	0	4	0	0	50	18	4546950	0.00507535	1
PLEKHA1	255946	174	10	225225	58050	0	4	0	0	50	8	3985200	0.00514709	1
TMEM52	1434423	233	27	108300	37500	0	2	0	0	50	7	4233525	0.0054656	1
AWAT2	166632	NaN	16	181500	50700	0	4	0	0	50	23	4497675	0.00570881	1
GAS2L3	197479	849	-12	368625	108150	0	6	1	0	50	25	4501875	0.00572227	1
CCDC73	408431	441	4	606300	138000	0	4	0	0	50	6	4100700	0.00588586	1
B3GNT3	1216364	212	37	191325	62250	0	3	0	0	50	9	3704775	0.00590067	1
GNGT1	228127	480	-12	42525	10350	0	2	0	0	50	15	4439625	0.00592469	1
RBM10	819569	NaN	38	507900	140325	0	7	0	0	13	2	1016475	0.00618793	1
NRM	2115149	171	41	133800	46875	0	2	0	0	50	9	4872225	0.00660177	1
CLSTN3	1872466	224	33	514350	146925	0	4	2	0	50	12	5011650	0.00679271	1
NOL11	692622	197	7	397650	104100	0	4	0	0	50	4	4489350	0.00707435	1
TCL1A	256627	582	30	63525	17475	0	3	0	0	50	14	4546200	0.00710502	1
MRPS34	1604603	288	36	114150	35925	0	2	0	0	50	8	4364550	0.00740191	1
EDN3	831202	402	-9	135975	38625	0	5	0	0	50	22	3774150	0.00790871	1
ITGB3BP	130856	477	5	104775	22800	0	2	0	0	50	11	3384225	0.00805409	1
SERPINB7	159863	441	-11	209325	54150	0	4	0	0	50	13	4440075	0.00806953	1
RAB33A	339869	NaN	58	126225	35325	0	2	0	0	50	8	3648975	0.00814792	1
FOXC1	145123	487	20	282000	91950	0	4	0	0	50	16	4416450	0.00839956	1
RESP18	NaN	NaN	NaN	125850	34125	0	4	0	0	50	32	8386425	0.00864673	1
KRTAP6-1	22916	1048	-79	37425	11625	0	5	0	0	50	27	3425100	0.00888862	1
POTEF	347607	560	4	590175	149625	0	8	1	0	50	16	4710150	0.00892209	1
HRCT1	853975	298	55	58350	20400	0	2	0	0	50	8	3620475	0.00899811	1
SMAP1	169371	764	11	254925	69975	0	3	0	0	50	14	4367700	0.00908447	1
ITLN1	1048810	583	27	173625	44625	0	5	0	0	50	19	3649200	0.00925282	1
SLC24A1	501873	240	44	256275	67725	0	4	1	0	50	16	4137225	0.00932137	1
PPTC7	890955	144	38	162750	47625	0	2	0	0	50	7	4385625	0.00933348	1
GLB1L3	270350	623	21	361650	96900	0	4	0	0	50	10	3770700	0.00943707	1
TNRC6C	620383	217	26	913875	270075	0	5	1	0	50	6	4821750	0.00969131	1
FAM20C	195067	593	-4	146325	50100	0	4	0	0	50	19	4319550	0.00979072	1
PRDX4	494082	NaN	35	146325	43575	0	3	0	0	50	18	4515375	0.00981765	1
NOB1	1410481	NaN	39	223050	63375	0	4	0	0	8	4	1241775	0.00982951	1
MEF2A	197556	416	12	298650	82950	0	5	0	0	50	9	4788675	0.00984453	1
DNAJC1	197451	608	2	302250	82275	0	4	0	0	50	16	4555950	0.00992005	1
C11orf24	833157	233	52	228225	77325	0	5	0	0	50	6	4006125	0.0100101	1
TSPAN2	595238	555	4	122550	34050	0	2	0	0	50	20	5950875	0.0104688	1
KTN1	687929	308	23	780675	177150	0	7	0	0	50	13	5388975	0.0106666	1
SH3BGRL3	1021101	217	22	50850	14400	0	3	0	0	50	14	3909000	0.0109611	1
OGFOD1	523951	285	13	305250	72525	0	3	0	0	50	5	5314875	0.0111928	1
C22orf43	604420	399	31	134550	30600	0	2	0	0	50	3	3937125	0.0112978	1
APOM	2517236	193	20	104850	27675	0	2	0	0	50	24	5786175	0.01135	1
CACNB2	74282	408	4	414525	111750	0	5	0	0	50	12	4336725	0.0114314	1
BEND4	263825	496	24	282225	82500	0	4	1	0	50	14	4035525	0.0114841	1
ANAPC5	959300	258	39	414150	110550	0	5	0	0	50	18	5367675	0.0118314	1
UBE2E1	400750	319	10	107550	27900	0	2	0	0	50	7	4618875	0.0120795	1
ZFP36L1	543449	259	46	173925	55800	0	3	0	0	50	18	3918150	0.0122544	1
AKR1B15	403585	319	21	193125	48750	0	4	0	0	50	10	4863300	0.0123104	1
TP53AIP1	195815	580	-2	56775	17700	0	2	0	0	50	13	4051350	0.0124494	1
CCIN	858124	257	46	308100	89925	0	5	0	0	50	4	4912950	0.0127161	1
CALML3	769552	446	17	79050	22200	0	2	0	0	50	19	4497000	0.0127855	1
SERHL2	969686	196	65	177375	45600	0	2	0	0	50	7	3779775	0.0130281	1
TMCC1	614377	357	40	345675	98475	0	4	2	0	39	11	3544650	0.0131135	1
CLLU1OS	168575	582	19	56775	15225	0	2	0	0	50	15	3755775	0.0132094	1
TRADD	1093307	150	47	159825	55050	0	2	0	0	50	6	4727250	0.0132628	1
ACTR10	291132	545	21	229650	63525	0	4	0	0	50	22	4620000	0.0132975	1
TSKU	287129	214	42	175050	64800	0	3	0	0	50	13	3834300	0.0133247	1
NME5	1044706	377	41	118350	29925	0	2	0	0	50	14	3817650	0.0135337	1
HMGB2	249666	413	23	118725	26625	0	2	0	0	50	14	3886875	0.0137407	1
COMMD7	661510	132	45	115200	27675	0	2	0	0	50	14	4003725	0.0137745	1
ZNF716	NaN	NaN	NaN	270975	66525	0	6	1	0	50	33	8418825	0.0138726	1
ALPP	307666	204	37	282525	88275	0	4	1	0	50	12	3445125	0.0141762	1
FDX1L	1802015	191	21	97650	30600	0	3	0	0	50	11	5432325	0.0143295	1
MSX2	30602	599	14	136875	45375	0	3	0	0	50	20	4969350	0.0143666	1
TMEM169	603452	419	35	157275	44775	0	2	0	0	50	4	4678125	0.0144081	1
C6orf223	1407986	199	47	140100	36750	0	2	0	0	50	13	4899825	0.0144278	1
PLAC8	361292	169	58	65325	16575	0	2	0	0	50	15	4469400	0.0145092	1
DDX25	611330	414	14	267375	69225	0	6	0	0	50	11	4281225	0.0147356	1
SNAP25	168916	372	-41	141675	31800	0	5	0	0	50	18	4512000	0.0149546	1
HCLS1	289905	613	25	268800	71175	0	3	1	0	50	17	5442975	0.0150038	1
C20orf112	677178	310	61	233250	68025	0	5	0	0	50	11	3676200	0.0151164	1
SEH1L	436900	355	69	232200	63225	0	2	0	0	50	6	4177575	0.0155417	1
CASP5	45234	626	-20	247800	63150	0	4	0	0	50	23	4509075	0.0155712	1
CABP7	848649	195	37	118425	31425	0	2	0	0	50	5	4034475	0.0156189	1
C1QTNF5	NaN	NaN	NaN	124275	42225	0	2	0	0	50	32	8394525	0.0159229	1
FAM159A	663153	261	19	102975	28650	0	2	0	0	50	6	3762300	0.0159627	1
KHDC1L	NaN	NaN	NaN	70275	19050	0	2	0	0	50	32	8371350	0.0161343	1
TRIM64B	NaN	NaN	NaN	245175	63075	0	5	0	0	50	32	8415375	0.0163686	1
APOL2	1237332	331	42	177975	52875	0	3	0	0	50	13	5265450	0.0164822	1
IFNGR2	868693	182	68	181800	51750	0	2	0	0	50	8	3782400	0.016659	1
IMP4	369510	593	29	157650	47100	0	3	0	0	50	19	4418775	0.0166702	1
CCDC96	459652	426	70	290775	84975	0	2	0	0	50	3	4071150	0.0167095	1
OGDHL	251871	545	15	549300	152700	0	7	0	0	50	9	5210250	0.0167409	1
UGCG	598588	172	14	217650	56175	0	2	0	0	50	6	4040325	0.0168479	1
HTR3B	182706	555	9	240675	65325	0	4	0	0	50	18	4832625	0.0169043	1
DCTN3	731413	298	51	121500	32400	0	2	0	0	50	9	3425850	0.0170459	1
USP25	74958	477	30	588975	144525	0	6	0	0	50	15	5133225	0.0170817	1
NUPL2	509506	218	23	227100	64500	0	3	0	0	50	5	3734025	0.0171605	1
EHD2	812020	262	36	285825	85875	0	3	0	0	36	8	3573000	0.0172448	1
FAM3A	2163759	NaN	42	130050	33975	0	2	0	0	50	6	4656525	0.0173388	1
ZNF727	NaN	NaN	NaN	275175	64575	0	5	1	0	50	33	8416875	0.0176099	1
RNF13	536427	340	14	211800	54150	0	2	0	0	50	10	4715850	0.0176269	1
EMCN	231787	807	-5	146625	40125	0	2	0	0	50	14	4043475	0.0179256	1
PPAPDC1B	763369	277	42	159375	44475	0	2	0	0	50	11	4701000	0.0179499	1
CORO1C	451218	217	40	262650	66975	0	3	0	0	50	9	3355950	0.0180017	1
OTUD7A	155907	445	13	482775	152400	0	8	0	0	50	15	4636425	0.018104	1
SERPINA3	316239	858	10	225525	64275	0	5	1	0	50	20	3891525	0.0181276	1
LCE1C	64902	818	18	63375	17850	0	3	0	0	50	18	4355550	0.0183063	1
GABRQ	203033	NaN	-1	341400	93975	0	6	1	0	50	21	5022675	0.0184041	1
ADCK5	2284602	200	32	310200	95025	0	4	1	0	50	11	4519200	0.0185007	1
MLF1	196830	940	-10	152250	35625	0	2	0	0	50	14	4205250	0.0186954	1
LMX1A	292562	797	-13	210300	55425	0	3	0	0	50	19	3597450	0.0187374	1
CD38	174323	327	55	167025	42450	0	2	0	0	50	10	3803100	0.018815	1
MAPRE2	261776	582	11	198375	49125	0	2	0	0	50	9	4120425	0.0189501	1
LARP4	855863	125	41	397425	105900	0	4	0	0	50	4	5184075	0.0189942	1
ZNF570	234564	939	-52	295950	70125	0	4	0	0	50	17	3694725	0.0190371	1
PDLIM2	757216	224	45	212250	61575	0	3	0	0	50	11	4609350	0.0193034	1
COLEC10	180181	380	2	153750	38850	0	2	0	0	50	18	5110200	0.0198603	1
DSN1	794301	231	64	200100	49875	0	3	0	0	50	9	3733275	0.0200109	1
EFNA3	1696720	214	44	127950	37425	0	2	0	0	50	18	5053725	0.0202002	1
PTPN5	605685	562	26	308250	86400	0	3	0	0	50	13	4767900	0.0204696	1
TMEM81	655446	431	37	132750	40050	0	2	0	0	50	6	4165650	0.0206906	1
PDIA5	468830	360	44	292350	73050	0	4	0	0	50	9	3656550	0.0207511	1
CD1E	135429	902	5	212700	54375	0	6	0	0	50	16	3476775	0.0208376	1
LSP1	871765	481	43	189375	49125	0	3	0	0	50	11	4586325	0.0208927	1
OR52E8	203856	922	-5	163725	50475	0	3	0	0	50	11	3582825	0.0210229	1
AK5	484699	536	-8	311625	80100	0	7	0	0	50	20	3295200	0.0212466	1
TSC22D3	189575	NaN	51	128400	36975	0	2	0	0	50	8	4586100	0.0214824	1
PDE7A	167106	425	37	285750	72225	0	3	0	0	50	13	4787400	0.0214849	1
FRA10AC1	471978	399	17	187875	36675	0	2	0	0	50	12	4217100	0.0215637	1
STYK1	408572	432	0	228975	64650	0	3	0	0	50	11	4377375	0.0216036	1
FOXP4	461476	388	43	365550	108525	0	2	0	0	50	2	3845775	0.0217452	1
CD44	685695	222	28	419250	97575	0	4	1	0	50	10	3690600	0.021819	1
CHCHD10	637355	196	52	74775	24900	0	2	0	0	50	14	4323375	0.0218466	1
GYPC	176465	753	-3	70575	19200	0	2	0	0	50	19	4556325	0.022556	1
C7orf72	NaN	NaN	NaN	238800	64725	0	6	0	0	50	32	8417025	0.0225869	1
GJC1	1162976	172	29	211050	57825	0	2	0	0	50	7	4177200	0.0228378	1
TPTE	30271	1268	-81	312375	79125	0	10	0	0	19	10	1131825	0.0228936	1
GOLGA6L1	NaN	NaN	NaN	382275	76950	0	3	0	0	50	32	8429250	0.0229273	1
SOX21	154313	759	41	139350	48075	0	4	0	0	50	15	3871575	0.0235199	1
NSFL1C	397239	386	42	202725	54900	0	3	0	0	50	9	4780050	0.023628	1
OR2M5	19998	935	-32	162525	48525	0	5	0	0	50	41	3973800	0.0236429	1
FABP2	218603	824	-1	74625	18300	0	2	0	0	50	18	4132500	0.0237374	1
OGDH	1420793	179	56	586500	162975	0	5	0	0	50	2	3700500	0.0238699	1
KCNJ3	15788	1135	7	265200	75450	0	8	0	0	50	23	4693275	0.0239013	1
ZNF626	222609	1011	-67	299475	72675	0	6	1	0	50	19	3297900	0.0239613	1
HFM1	263616	615	-10	806700	196800	0	9	0	0	25	5	3064350	0.0241021	1
TEX11	615286	NaN	4	543900	127050	0	6	0	0	50	19	5142600	0.0241936	1
GPR137C	356488	313	14	226500	69150	0	2	0	0	50	10	4799775	0.0242161	1
C15orf53	98316	561	20	94275	28575	0	2	0	0	50	13	4219275	0.0242629	1
MRPS23	873797	222	6	104100	28875	0	2	0	0	50	10	4078125	0.024541	1
OR8D2	154391	921	-14	160725	49650	0	3	0	0	50	16	4079175	0.0245782	1
TMCO1	321853	406	-2	104700	28275	0	2	0	0	50	12	4291875	0.0246264	1
RPUSD4	601483	341	26	202575	58875	0	2	0	0	50	12	4700625	0.0246676	1
C5orf52	NaN	NaN	NaN	85950	24300	0	2	0	0	50	32	8376600	0.0250008	1
VGLL3	55913	332	-18	174375	49050	0	5	0	0	50	33	4106475	0.025363	1
SYNGAP1	1419781	236	31	707100	216300	0	5	1	0	50	12	4243125	0.0254615	1
SNRPF	426671	400	5	49500	11925	0	1	0	0	50	5	4202775	0.0255632	1
XRCC5	597243	384	33	411300	101475	0	2	0	0	50	4	4701375	0.0260519	1
UNCX	748119	384	40	265650	95025	0	4	0	0	50	11	5520450	0.0264805	1
CRTC1	1398467	222	29	343800	108675	0	3	0	0	50	7	4258800	0.0269776	1
HORMAD1	1611525	178	42	226050	53175	0	2	0	0	50	9	4370250	0.0270977	1
FIP1L1	120581	470	32	335775	88125	0	5	0	0	50	16	5114775	0.0271294	1
TEKT2	853740	282	27	232725	66750	0	2	1	0	50	10	4977825	0.027332	1
SLC30A8	496501	456	8	202425	55425	0	3	0	0	50	17	4621950	0.0278356	1
TLL2	798938	623	33	558975	144825	0	5	0	0	34	4	3077100	0.0278763	1
CKAP4	168486	445	23	312825	95550	0	4	1	0	50	18	3725475	0.027903	1
TMEM87B	564343	466	36	313650	77850	0	2	0	0	50	8	4998075	0.0285331	1
TBL1X	119145	NaN	-3	317550	86100	0	4	0	0	42	21	4911900	0.0289227	1
SCRN3	385177	419	24	234150	59025	0	2	0	0	50	15	5438475	0.0289359	1
CERKL	216512	380	20	307875	81600	0	5	0	0	50	15	4709550	0.0290574	1
ANKRD42	308108	414	18	217950	53400	0	3	0	0	50	7	5167125	0.0297455	1
OLIG1	801943	554	66	131625	52200	0	2	0	0	50	15	4265850	0.0299335	1
SLC9A9	209532	954	7	355050	94500	0	5	1	0	39	14	3636300	0.0299509	1
DFFB	249345	412	26	183825	50400	0	2	0	0	50	10	4366650	0.0299538	1
FGF18	300840	347	30	112350	31650	0	2	0	0	50	9	4232175	0.0299908	1
VPS37A	251352	387	6	221250	56850	0	3	0	0	50	11	3671475	0.0302573	1
ZCCHC7	517331	433	32	302325	72075	0	2	0	0	50	6	4238025	0.0302931	1
TADA3	953772	264	43	233025	66900	0	3	0	0	50	7	5724675	0.0306117	1
ARHGEF38	233591	486	15	121800	29400	0	2	0	0	50	15	3579225	0.0307125	1
EGR1	1202314	205	51	278550	89550	0	3	1	0	50	19	4574175	0.0308399	1
GCHFR	1011507	172	46	46650	12975	0	1	0	0	50	9	4878075	0.0311596	1
OR52E4	262387	914	-13	162075	48750	0	4	0	0	50	10	3676875	0.0312117	1
PKD2L1	1071291	198	56	436575	120975	0	3	1	0	50	14	5172675	0.0313849	1
CDH10	30232	737	-29	423150	118425	0	13	2	0	50	32	4049400	0.0314479	1
GDF10	NaN	NaN	NaN	244650	80475	0	3	1	0	50	33	8432775	0.0318404	1
SPRR2D	687290	704	30	39600	10575	0	1	0	0	50	11	4514550	0.0321007	1
ZFP1	647304	162	19	225000	53100	0	3	0	0	50	10	4799100	0.0321806	1
NFATC2IP	1189140	257	55	218025	72225	0	3	0	0	50	18	4629000	0.0322715	1
CNPY3	1143209	203	41	151125	41700	0	2	0	0	50	15	3735000	0.0325507	1
GRAMD1C	442573	363	36	370275	93000	0	4	0	0	50	17	4207200	0.0325779	1
BUB3	213809	769	0	181800	48825	0	3	0	0	50	19	4175475	0.0328336	1
FGF21	1635420	190	44	107100	36450	0	2	0	0	50	13	4439400	0.0332642	1
SNX2	144132	532	31	291225	72825	0	3	0	0	50	16	5468250	0.0333289	1
GPX6	255783	592	26	122100	31800	0	2	0	0	50	16	5332500	0.0334197	1
CGN	1385164	176	31	640950	189750	0	5	0	0	38	9	3757275	0.0336834	1
SELE	269222	597	12	338550	85575	0	4	0	0	50	11	3878325	0.0337981	1
AMELX	NaN	NaN	NaN	113175	31275	0	2	0	0	50	32	8383575	0.0339297	1
FAM91A1	483934	269	10	464775	122700	0	4	0	0	50	7	5867700	0.0339419	1
AKR1B10	403585	319	21	176700	45375	0	4	0	0	50	10	4863300	0.0340044	1
PRKAR1B	543988	401	7	207750	59100	0	3	0	0	50	12	5241300	0.0340496	1
SLC10A2	199120	713	24	186000	54075	0	2	0	0	50	37	9831750	0.0340747	1
CDH11	23628	1085	-56	427725	119250	0	7	1	0	50	17	3523575	0.0341989	1
ATP5J	534575	641	29	67725	16200	0	2	0	0	26	10	2125500	0.0343242	1
CLN3	NaN	NaN	NaN	236025	73800	0	3	0	0	50	32	8426100	0.0344276	1
CSNK1G2	1944774	239	36	227550	62250	0	2	0	0	50	11	4702275	0.0346457	1
CDO1	384075	759	1	111825	27450	0	2	0	0	50	13	4894350	0.034803	1
PRSS55	78691	633	3	188700	54075	0	5	0	0	50	16	4218075	0.0348157	1
ANKRD23	822597	392	46	165375	48825	0	2	0	0	50	11	5826525	0.035095	1
PRPF38B	743461	225	9	297150	76575	0	3	0	0	50	8	5081325	0.0352326	1
IL7R	139461	511	5	251400	65850	0	3	0	0	50	12	3822675	0.035419	1
POU3F1	448782	374	32	226350	79200	0	2	0	0	50	7	3960525	0.0357565	1
PADI4	457546	210	34	362175	99975	0	3	1	0	50	12	4279350	0.0359816	1
A2M	348389	364	17	802275	224850	0	9	3	0	50	20	5525850	0.0361796	1
MAGEA3	201810	NaN	-3	164700	48825	0	4	0	0	50	12	3415875	0.0363467	1
C11orf80	1534660	164	38	368325	104175	0	3	0	0	50	8	5494500	0.0365269	1
NLRP2	982889	432	-21	568875	159450	0	8	0	0	26	4	2866050	0.0366333	1
FKBP1A	394062	427	40	60825	16350	0	1	0	0	50	9	5496600	0.0366431	1
NIPA1	352778	529	-8	170775	56025	0	3	1	0	50	26	4775625	0.0368204	1
NAAA	483325	429	44	195900	57675	0	2	1	0	50	16	5083125	0.0369778	1
TNP1	261601	642	23	31650	7500	0	1	0	0	50	14	3890700	0.0376637	1
CRNN	387153	671	6	261900	74700	0	5	0	0	50	15	3773100	0.0380922	1
GLIPR2	858124	257	46	87675	21000	0	1	0	0	50	4	4912950	0.0381124	1
ZCCHC5	263052	NaN	20	250125	71175	0	4	0	0	50	8	4097775	0.0384307	1
NCLN	905626	241	30	301275	92025	0	3	0	0	49	8	4014600	0.0386139	1
ATP5L	963668	192	48	55650	16350	0	1	0	0	50	8	4395225	0.0387096	1
TRIM50	902769	422	52	256950	77850	0	4	1	0	50	12	5002425	0.0388374	1
CHIT1	507603	453	31	255000	69675	0	4	0	0	50	14	4831500	0.0391208	1
TLR7	208310	NaN	55	558450	152100	0	5	0	0	50	3	4638525	0.0391634	1
CCDC155	2178574	290	37	306975	90150	0	2	0	0	50	8	4530225	0.0393045	1
OR8B2	149616	857	0	163575	48150	0	4	0	0	50	22	4852125	0.0395741	1
PPAPDC1A	261792	849	5	147300	41700	0	4	0	0	50	25	4300200	0.039621	1
CCDC86	794900	522	47	186000	60375	0	3	0	0	28	9	3143925	0.0397254	1
RIOK3	311512	215	57	291675	70125	0	2	0	0	50	9	4306875	0.0397301	1
F5	294416	415	11	1205325	318150	0	11	1	0	50	9	4671975	0.0399329	1
YWHAG	850568	195	53	132600	35700	0	2	0	0	50	11	4485900	0.040424	1
MOSPD1	296514	NaN	17	116925	31800	0	2	0	0	50	17	4743150	0.0404337	1
B2M	673122	428	36	66450	17700	0	3	0	0	50	6	4221600	0.0406518	1
APOBEC3D	1386387	372	71	213150	53475	0	5	2	0	35	11	2382075	0.0406752	1
UBE2R2	783515	187	33	131925	33000	0	2	0	0	50	12	4193775	0.0410473	1
WDR64	172691	227	-16	602100	151650	0	7	0	0	22	9	2473650	0.0411497	1
YWHAE	1417492	215	22	141375	35925	0	2	0	0	50	10	4025325	0.0411504	1
IFLTD1	200328	517	1	242400	62700	0	4	0	0	50	17	4451400	0.0412062	1
COX4I2	837796	213	18	96000	23700	0	1	0	0	50	2	3983325	0.0412821	1
ARAP2	28107	1066	26	940575	238200	0	8	1	0	50	14	4502700	0.0414334	1
CCDC144NL	463169	398	-24	119925	32625	0	2	0	0	50	16	4973700	0.0416491	1
DUSP22	224772	684	46	105000	26175	0	4	0	0	50	13	3032100	0.0418651	1
FNDC7	743461	225	9	393675	112575	0	4	0	0	50	8	5081325	0.0420143	1
CD5L	116471	778	28	187500	51900	0	5	0	0	50	14	4592850	0.0420819	1
ISM1	117713	704	-35	250200	68625	0	4	0	0	50	32	5363775	0.0420937	1
SH3YL1	304765	624	-18	187875	52425	0	3	0	0	50	11	3737550	0.0426777	1
DCAF8L2	NaN	NaN	NaN	336450	91050	0	4	1	0	50	33	8443350	0.0426789	1
SH2D2A	1649536	208	53	212925	64725	0	3	0	0	50	14	4575075	0.0426863	1
C22orf42	426151	580	-16	142200	36000	0	2	0	0	50	8	3539400	0.0427794	1
FAM9A	13530	NaN	-19	188625	44250	0	4	0	0	50	34	4569450	0.0427973	1
CELA2B	636573	188	34	147375	42075	0	2	0	0	50	10	4323075	0.0428065	1
NPM1	300840	347	30	171225	39375	0	3	0	0	50	9	4232175	0.0432203	1
NOL8	527573	574	45	644400	158400	0	4	1	0	50	11	4171875	0.0432256	1
CWH43	246165	439	49	382050	103950	0	4	0	0	50	18	5427075	0.0432529	1
CSE1L	862939	155	50	539025	138675	0	3	0	0	50	14	5192100	0.0433333	1
GHR	248127	909	-12	348750	90675	0	5	0	0	50	12	3882000	0.0435476	1
SRPK1	761613	404	28	365625	90675	0	3	0	0	50	14	5468400	0.0436203	1
TFRC	959125	170	52	418050	111825	0	5	0	0	50	15	4414500	0.0436428	1
DLG3	306369	NaN	30	495975	136725	0	4	1	0	50	12	5019000	0.043699	1
RETN	688482	384	31	59250	17025	0	1	0	0	50	9	4771650	0.0437783	1
OLFM2	1143339	469	-13	240450	71625	0	3	0	0	50	13	3717375	0.0438011	1
SAGE1	246199	NaN	26	495525	132000	0	6	0	0	50	14	5348025	0.0441081	1
CAPN14	NaN	NaN	NaN	383175	98100	0	4	0	0	50	32	8450400	0.0441262	1
ERI3	758083	308	29	184050	51300	0	2	0	0	50	10	5127750	0.0443433	1
FFAR1	767113	472	9	147075	57000	0	4	0	0	50	9	3597675	0.0443475	1
MT3	653985	187	28	40125	8250	0	2	0	0	50	11	3456975	0.0444125	1
POLR3GL	NaN	NaN	NaN	122700	31425	0	2	0	0	50	32	8383725	0.044421	1
MED25	1673246	205	37	393075	128025	0	3	0	0	50	5	4437750	0.0446047	1
TBP	425191	598	-16	184425	50475	0	2	0	0	50	6	3607350	0.0448448	1
PARN	519767	367	31	370875	82725	0	2	0	0	50	7	4598325	0.0449208	1
CHAF1B	289668	352	52	303975	85725	0	3	0	0	50	10	3481200	0.0452576	1
OSTF1	94966	640	7	124275	28950	0	2	0	0	50	22	5429400	0.0454451	1
MKRN3	94496	904	-55	265800	77100	0	7	0	0	50	13	3606825	0.0457651	1
CBX4	647412	242	-2	294075	88200	0	3	0	0	50	13	4574925	0.0460905	1
TAS2R40	379894	399	14	168975	49500	0	2	0	0	50	11	4822350	0.0461394	1
EIF5B	387331	612	25	682500	162375	0	5	0	0	24	6	2150025	0.0462943	1
KCTD7	615008	246	43	153825	45525	0	2	0	0	50	11	4791225	0.0463366	1
TBC1D5	103389	701	9	455475	115575	0	4	1	0	50	33	6303225	0.0464681	1
CLEC12A	305376	565	19	149025	35025	0	2	0	0	50	16	5511825	0.0465174	1
IER3IP1	148377	504	8	44850	13425	0	1	0	0	50	16	4800825	0.0466646	1
ZNF146	923127	419	-26	159825	37950	0	2	0	0	50	12	4517250	0.0466693	1
APOA2	728669	234	37	55500	15375	0	2	0	0	39	7	3349425	0.047107	1
OR52A5	109516	1024	-15	165150	48600	0	3	0	0	50	20	3938700	0.047168	1
UNC45A	833957	291	42	503550	151425	0	3	0	0	50	13	4574100	0.0472269	1
HES1	420702	294	33	145575	46800	0	2	0	0	50	10	4379925	0.0473046	1
OR5D16	4214	1074	-46	170700	50925	0	4	1	0	29	19	2471400	0.04774	1
SCGB1D4	3058870	450	42	46125	12825	0	1	0	0	50	10	3435075	0.0478472	1
LAMP1	815646	237	53	223125	66225	0	2	0	0	50	5	4140825	0.0481645	1
FNDC8	516190	504	23	172725	49800	0	2	1	0	50	10	4535100	0.0481654	1
HAO2	409405	720	3	189150	54750	0	4	0	0	50	16	4141650	0.0482633	1
TDRD12	NaN	NaN	NaN	224775	53325	0	3	0	0	50	32	8405625	0.0491368	1
WDR60	338838	241	3	590250	151575	0	3	1	0	43	4	4178400	0.0495528	1
KCNAB2	593369	271	22	206025	55875	0	2	1	0	50	6	4158075	0.0497212	1
ALOX5AP	381672	451	76	88950	24450	0	1	0	0	50	4	3885750	0.0498759	1
FDX1	137098	403	6	96375	31200	0	2	0	0	50	16	3700575	0.0501183	1
REG3A	10958	1389	-22	98100	26100	0	4	0	0	50	40	3692850	0.0503696	1
FOXN3	111760	684	20	265200	71625	0	3	1	0	50	24	4419150	0.0505002	1
CDC27	955548	395	18	457200	119925	0	4	1	0	50	24	4592475	0.0505029	1
PHB2	2704950	211	47	162375	47325	0	3	0	0	50	15	5604300	0.0506105	1
TMTC1	99753	510	-15	422325	116100	0	8	0	0	22	8	2375400	0.0506963	1
KRTAP4-5	996799	468	-7	98100	25200	0	2	0	0	50	16	3611250	0.0507643	1
CPT1A	619314	303	45	430950	116700	0	5	0	0	44	14	3979500	0.050909	1
BTG4	383632	485	15	125625	30075	0	2	0	0	50	20	5319600	0.0509641	1
WBP5	448080	NaN	32	60150	12300	0	2	0	0	50	8	3547125	0.0513161	1
ACBD7	254900	620	21	51150	12075	0	1	0	0	50	10	3559050	0.0513478	1
GSG1L	592259	575	10	178950	51000	0	2	0	0	50	17	4417350	0.0517276	1
CAMK1D	326642	556	35	221175	55800	0	2	0	0	50	11	4154100	0.0517499	1
C9orf152	203263	245	32	125700	37200	0	2	0	0	50	10	3765225	0.0518612	1
MAP7	302036	376	16	404250	117300	0	3	1	0	50	8	4952775	0.0519307	1
LOXHD1	NaN	NaN	NaN	1250400	330000	0	11	3	0	50	35	8682300	0.0522353	1
MAL2	247332	442	-1	92925	29925	0	3	0	0	50	22	4455000	0.0522445	1
CCL18	779228	525	19	49800	13200	0	2	0	0	50	15	4499625	0.0524091	1
MYO7A	442776	450	42	1210800	335400	0	13	1	0	25	5	1984350	0.0527052	1
LY96	250079	468	26	91650	21525	0	1	0	0	50	4	3652800	0.0527676	1
MET	558228	262	2	761250	207825	0	3	0	0	50	9	5007600	0.0528441	1
PRDM8	60915	903	-4	353175	115275	0	6	0	0	40	11	3285825	0.0531977	1
AP2B1	715620	196	9	517875	143625	0	4	0	0	50	6	4627950	0.0532593	1
ESX1	354255	NaN	47	209325	68550	0	4	1	0	50	15	4218450	0.0532692	1
OSBPL3	254504	312	28	492750	125550	0	4	0	0	50	5	4175475	0.0533306	1
SMEK2	597106	382	25	468525	119625	0	5	0	0	50	11	4294875	0.0543896	1
STX1A	1082063	214	54	167400	36225	0	2	0	0	50	13	5220375	0.0548088	1
RABEP2	1189140	257	55	302625	93375	0	3	1	0	50	18	4629000	0.0549668	1
PTPN23	866535	215	46	856200	270825	0	4	1	0	50	5	4943250	0.0549807	1
ZNF514	223452	616	24	219150	54225	0	4	0	0	50	16	4532775	0.0550802	1
GPR39	46530	849	3	235950	71400	0	3	0	0	50	15	4489425	0.0552392	1
MAPK11	939384	257	70	200775	55950	0	2	0	0	47	6	4012875	0.0558171	1
ANO4	245388	937	-16	516300	127875	0	6	1	0	50	14	3507300	0.0559536	1
RFC3	84617	580	33	204300	53100	0	3	0	0	50	17	4637325	0.0564294	1
SSBP2	159943	864	23	205200	53550	0	2	0	0	50	27	5755350	0.0566085	1
DDX19A	1126886	134	44	265050	68625	0	2	0	0	50	6	4704675	0.0566845	1
RFPL4B	96263	432	0	139050	39150	0	4	1	0	49	18	4452450	0.0567438	1
SLC27A2	308506	282	1	332700	94575	0	2	0	0	50	14	5768550	0.0570234	1
IPO7	566709	145	21	580500	142425	0	3	0	0	50	7	3994800	0.0570896	1
TOMM20	583355	168	26	81150	21000	0	1	0	0	50	7	4216050	0.0571002	1
PRR23B	336415	520	11	131475	48075	0	3	1	0	50	18	4171500	0.0572415	1
S100A4	1454773	186	26	57375	13275	0	1	0	0	50	12	4082175	0.057543	1
ARMS2	252955	279	5	56025	18225	0	1	0	0	50	14	4557525	0.0576625	1
GIMAP1	734961	689	14	157725	51300	0	4	0	0	50	11	4110225	0.057932	1
CRTAM	651341	416	7	217800	56250	0	3	0	0	50	12	4028850	0.0580767	1
SLC28A2	494393	471	23	357750	102375	0	4	1	0	50	12	4599225	0.0583219	1
MS4A2	336373	691	4	142275	39975	0	3	0	0	50	23	4515975	0.0584036	1
SNF8	793101	174	29	142950	38625	0	2	0	0	50	10	4836300	0.0586708	1
KRT84	936407	213	42	317475	95850	0	4	1	0	50	8	4993575	0.0588428	1
OCM	2208864	358	32	62850	14550	0	2	0	0	50	12	4407525	0.0589557	1
C16orf74	390985	250	38	44325	10350	0	1	0	0	50	16	3974250	0.0589601	1
FADS3	1998419	212	69	244125	66825	0	2	0	0	50	9	5815650	0.0590175	1
PKD2L2	946917	396	47	348675	83550	0	3	0	0	50	16	5075250	0.0591859	1
ZYG11B	652910	232	28	404250	110325	0	3	0	0	32	5	2949600	0.0592247	1
WDR53	1180405	156	30	189600	54975	0	2	0	0	50	10	4240875	0.0598167	1
ASMT	NaN	NaN	NaN	204000	57000	0	5	0	0	50	32	8409300	0.0598627	1
HEBP1	701221	196	10	102750	28200	0	1	0	0	50	6	4765200	0.0603786	1
IGLL1	604420	399	31	113475	32775	0	1	0	0	50	3	3937125	0.0603976	1
RRAGD	408382	574	54	219525	56550	0	2	0	0	50	9	2720100	0.060442	1
CXCL6	233432	444	6	60150	20175	0	2	0	0	50	12	4530525	0.060638	1
ANAPC7	964525	206	50	326925	87750	0	3	0	0	50	9	4074750	0.0606583	1
H2AFJ	340728	578	-4	64950	22800	0	2	0	0	50	6	3316725	0.0608486	1
CCBE1	257439	491	24	220800	63375	0	4	0	0	50	16	4270200	0.0609551	1
C9	168073	424	-8	308925	78525	0	3	0	0	50	13	4233600	0.0614141	1
GLP2R	76286	212	-53	299325	85425	0	5	1	0	50	23	4415250	0.0616495	1
COMMD8	87789	528	23	102450	25800	0	2	1	0	27	10	2276475	0.0619957	1
MNX1	387871	369	24	212325	73650	0	3	0	0	50	20	4756125	0.0620592	1
KPNA5	244987	581	14	300600	76500	0	2	0	0	50	13	4579350	0.0621035	1
PQBP1	834040	NaN	38	147225	39075	0	2	0	0	50	8	3158925	0.0622101	1
ORMDL2	1909014	256	38	82200	24225	0	1	0	0	50	10	4906275	0.0622281	1
ABCB10	255826	277	20	382950	127125	0	4	0	0	50	13	4139550	0.0626204	1
STK33	314196	551	13	287925	69600	0	3	0	0	50	13	4717350	0.0626613	1
PCYOX1	669606	164	36	272025	74475	0	2	0	0	50	6	4543650	0.0628745	1
NMNAT2	769970	465	13	184950	48150	0	3	0	0	50	9	3427575	0.0629572	1
SRRM1	466068	348	27	474150	151125	0	3	0	0	33	6	2695500	0.0630111	1
LTA4H	364666	436	16	339525	90225	0	3	0	0	50	12	4073100	0.0630488	1
CTNNA2	10595	1614	-24	453750	126300	0	9	2	0	50	39	3642000	0.0631189	1
GUK1	702358	341	15	119025	35550	0	2	0	0	50	2	3632025	0.0633715	1
ZFAND2A	774288	346	36	83700	18450	0	1	0	0	50	7	3900600	0.0636433	1
OAT	280862	543	16	237750	67350	0	4	0	0	50	10	5189100	0.0638371	1
SPINK2	595179	572	12	47550	12975	0	1	0	0	50	18	4247775	0.0639661	1
CALCR	197869	823	-10	285000	71175	0	5	1	0	50	24	4833975	0.0643612	1
NMUR2	261658	955	4	220425	63075	0	4	0	0	16	8	2507850	0.0645108	1
VEZF1	854628	182	27	277650	79200	0	3	0	0	50	8	3845550	0.0645257	1
RBMX2	301748	NaN	37	177450	45525	0	3	0	0	50	9	3985350	0.0645806	1
MAP2K3	415581	517	-43	193575	51225	0	5	0	0	50	15	4245975	0.0646507	1
APEX2	245504	NaN	8	273975	81300	0	4	0	0	50	18	4886700	0.0647988	1
AMPD1	600650	472	11	432150	109425	0	4	0	0	50	7	4430475	0.0649094	1
MCM8	301031	346	13	460350	123525	0	4	1	0	50	8	4695525	0.0650455	1
GATM	465759	445	4	231450	61950	0	2	0	0	50	6	3882450	0.065108	1
CTNND2	15425	1060	-13	651000	195450	0	17	2	0	11	19	1655475	0.0651643	1
CCDC117	571394	219	-10	150075	42525	0	2	0	0	50	14	4810950	0.0651651	1
OR2A5	222080	812	-11	160575	49800	0	4	1	0	50	20	4227750	0.0652004	1
PBXIP1	1612870	224	35	389250	113850	0	2	0	0	50	6	3895050	0.0653515	1
POLR2B	570731	443	33	647700	167925	0	3	0	0	50	5	4394775	0.0656243	1
OR7E24	398878	582	-50	177300	52200	0	3	1	0	50	32	6553125	0.0656464	1
ANKLE1	865138	212	38	316575	106425	0	3	0	0	50	6	3974325	0.0657683	1
B3GNT1	1963418	182	55	213975	67725	0	2	0	0	50	7	4420950	0.0662224	1
PTPN4	346126	446	25	517950	131175	0	2	1	0	50	7	5587350	0.0662708	1
OR5B3	475497	835	-29	164625	47550	0	5	0	0	50	26	3438375	0.0663057	1
GRK5	831479	338	30	328950	83475	0	3	0	0	50	11	4212750	0.0663991	1
GDF5	1521661	167	53	256350	83400	0	2	0	0	50	5	4117725	0.0664609	1
XPR1	378102	589	11	381000	102075	0	3	0	0	50	15	3905250	0.0669064	1
CUX2	493539	608	39	781125	241500	0	6	2	0	50	15	4427325	0.0670988	1
ACSL3	261505	361	14	394500	104775	0	3	0	0	50	9	4711650	0.0674266	1
TMEM204	1366033	256	35	116625	38850	0	2	0	0	50	24	5572050	0.0678363	1
LCE1A	62450	804	15	58275	16425	0	2	0	0	50	14	4031625	0.0679273	1
USP15	239150	456	-26	533625	128100	0	4	0	0	50	25	5085825	0.0679369	1
SERPINE2	314351	346	11	223200	61425	0	2	0	0	50	9	4473375	0.067965	1
GYPA	131210	1033	-8	84525	22800	0	2	0	0	50	32	4251975	0.0680584	1
TLX3	269453	434	25	150600	48750	0	4	0	0	50	9	3612825	0.0683146	1
FAP	70846	615	5	432375	103800	0	4	0	0	50	14	4492050	0.0684002	1
IFNA16	193208	498	-3	101175	27525	0	2	0	0	50	23	3865275	0.0684593	1
APOC4	1003719	196	6	69525	19125	0	1	0	0	50	9	3605925	0.0684752	1
STAP1	128996	689	35	166425	41025	0	3	0	0	50	20	4944000	0.0686463	1
ATG3	302697	636	41	179400	43125	0	3	0	0	50	13	3054375	0.068655	1
PPA1	458949	217	39	166500	38250	0	3	0	0	50	10	3510975	0.0686555	1
TPTE2	288628	778	-16	297975	73050	0	5	0	0	50	20	3333375	0.0690013	1
HSPA12B	860065	241	43	360600	113925	0	3	0	0	50	8	5067675	0.0690687	1
IL1RAPL1	11003	NaN	14	381225	98700	0	6	1	0	50	23	4965225	0.0691772	1
BAGE2	NaN	NaN	NaN	63675	18225	0	1	0	0	50	32	8370525	0.0692922	1
AQP2	1033911	220	48	137775	48975	0	2	0	0	50	15	4427325	0.0695533	1
LGALS4	1843355	219	37	178200	49050	0	2	0	0	50	13	4801575	0.0696862	1
HCRT	2129732	206	30	65025	25875	0	1	0	0	50	12	4662525	0.0697123	1
PPP3CB	966152	220	40	291375	75375	0	2	1	0	50	7	4884675	0.0697496	1
FMO4	421557	891	-1	304125	80400	0	5	1	0	50	22	4622400	0.0698798	1
C21orf91	113501	686	26	165300	39450	0	2	0	0	50	39	9731475	0.0699017	1
RS1	65885	NaN	26	124725	32100	0	2	0	0	50	17	4167375	0.0700158	1
USP30	592814	487	20	282300	78150	0	3	0	0	50	17	4148250	0.0701521	1
XKR4	93897	925	-13	339900	101775	0	6	0	0	37	19	3991950	0.0702403	1
CREB3	922448	190	48	200550	57750	0	2	0	0	50	9	4612200	0.0703574	1
KLF5	274388	328	28	240300	71550	0	3	0	0	50	7	4356300	0.0706509	1
MKX	283178	535	0	190725	52950	0	3	0	0	50	12	3842325	0.0706539	1
SNPH	441449	468	32	257925	79800	0	3	0	0	50	16	4131750	0.0707428	1
CYP2C18	250078	725	1	268425	70200	0	2	0	0	50	17	4923750	0.0709507	1
PAIP1	482851	434	19	260925	72075	0	2	0	0	50	10	3432375	0.0710099	1
PLSCR2	122649	611	-16	126075	31200	0	2	0	0	50	23	5889825	0.0710556	1
MTMR6	330431	538	31	346275	85275	0	5	0	0	50	15	5350650	0.071179	1
TMEM209	414437	266	34	310575	81375	0	2	0	0	50	11	3970650	0.0712748	1
TBX18	28205	623	-12	318450	98250	0	8	0	0	21	20	2462100	0.0713286	1
ALG1L	213057	583	19	104025	27825	0	1	0	0	50	4	3361725	0.0714259	1
CCL21	712216	220	49	73575	20700	0	1	0	0	50	10	3895500	0.0716846	1
PDE2A	741790	193	55	542025	143325	0	4	0	0	50	9	4360950	0.0717131	1
LCN6	1898901	190	39	89700	25950	0	1	0	0	50	11	5243400	0.0717452	1
C17orf98	1198833	207	37	83325	23550	0	1	0	0	50	7	3830250	0.0718394	1
GRID1	89265	965	-18	541725	153975	0	7	1	0	50	27	4631925	0.0719013	1
RBM34	592746	168	26	242700	61950	0	2	0	0	50	6	3743700	0.0719283	1
RAD21	482614	426	18	352650	85650	0	3	0	0	50	12	3750900	0.0719947	1
OR8B3	149616	857	0	164175	47325	0	3	0	0	50	22	4852125	0.0719986	1
UBASH3A	366755	400	71	360150	99750	0	2	0	0	50	8	4117350	0.0723438	1
CD80	290702	599	38	157800	41775	0	2	0	0	50	14	4081950	0.0723441	1
MAGOH	545236	258	25	83775	19500	0	1	0	0	50	8	3837375	0.0724167	1
PDE1B	643658	392	33	308025	81225	0	2	0	0	50	5	4400175	0.0725756	1
CSF2RA	NaN	NaN	NaN	284700	69675	0	4	0	0	50	32	8421975	0.0728477	1
SLC25A5	617823	NaN	30	157575	46950	0	2	0	0	50	16	4773150	0.073018	1
CYP4X1	388889	479	4	281400	72750	0	2	1	0	50	6	4242750	0.0730753	1
ITGA2B	1062294	172	38	559725	168825	0	4	1	0	50	10	5008875	0.0730801	1
PTS	383407	362	9	83475	20025	0	1	0	0	50	13	5206575	0.0732786	1
PPM1G	1244404	179	39	298050	79275	0	3	0	0	50	11	4555275	0.0732909	1
PFKFB3	560233	399	38	290625	77700	0	2	0	0	50	6	4823025	0.0733302	1
MORC1	88595	1029	-12	555975	133650	0	8	1	0	50	33	5399325	0.073637	1
CNFN	792230	218	42	61875	17100	0	2	0	0	50	17	5163750	0.0736842	1
INSL3	1216364	212	37	67275	23175	0	2	0	0	50	9	3704775	0.0737961	1
PDCD1	559742	487	29	151125	48000	0	3	0	0	50	18	5440575	0.0738874	1
DNAJC11	623016	259	34	306675	85275	0	2	0	0	50	10	3870975	0.0744934	1
GZMK	221322	558	1	142350	40575	0	3	0	0	50	18	4384725	0.0745015	1
GATC	1563159	216	45	73650	22425	0	3	0	0	50	20	4682625	0.0745237	1
POU3F4	12933	NaN	-23	188100	56700	0	6	1	0	50	51	5654175	0.0745365	1
ADPRHL1	808201	223	49	193275	52200	0	2	0	0	50	1	4188675	0.074646	1
EEA1	296393	427	17	791400	186900	0	5	0	0	50	10	4489875	0.0747994	1
OCM2	451365	522	25	62475	14475	0	1	0	0	50	19	4994400	0.0748199	1
NR1H3	1274054	198	38	241950	68550	0	3	0	0	50	9	3877050	0.0749255	1
LHB	2070141	200	35	74175	24375	0	1	0	0	50	9	3822225	0.075137	1
SEPW1	812020	262	36	50850	13050	0	1	0	0	50	23	4893075	0.0754636	1
CPNE3	192772	1166	22	300525	76125	0	2	0	0	50	15	4556625	0.0757532	1
CCDC74B	348702	548	13	203250	60675	0	3	1	0	50	15	4142775	0.075788	1
ACAA2	290591	530	35	215025	61725	0	3	0	0	50	14	4079475	0.0758366	1
TANC2	778921	453	-27	1054575	311400	0	5	0	0	50	5	4347300	0.0758741	1
SLC25A10	3745109	205	30	155700	48150	0	3	0	0	50	10	3769050	0.0760712	1
OR12D2	329776	872	7	160350	48450	0	3	0	0	50	17	4623450	0.076122	1
TINAG	58216	617	4	266850	64125	0	5	1	0	50	21	5834400	0.0761712	1
C1QC	389456	541	29	126225	41625	0	2	0	0	50	20	4553700	0.0763883	1
MASP1	401220	445	31	549825	147900	0	6	1	0	50	12	4747500	0.0765876	1
SFTPA1	478276	NaN	11	142875	40500	0	2	0	0	50	17	5202150	0.0767839	1
INPP4B	51592	807	10	513600	130575	0	6	2	0	50	24	4817100	0.0768244	1
TAF1B	909213	197	43	332625	78000	0	2	0	0	50	11	4324725	0.0769367	1
AJAP1	5695	921	4	212325	70275	0	3	0	0	50	29	4960875	0.0769519	1
KCNQ2	1314528	298	49	473700	144375	0	7	1	0	50	22	5781900	0.077106	1
COPE	1390116	198	20	169275	47850	0	2	0	0	50	11	4012875	0.0771355	1
NEDD9	228484	418	30	457500	129975	0	3	1	0	50	10	5510025	0.0774931	1
C1orf192	751212	293	30	95925	28275	0	1	0	0	50	10	4650900	0.077668	1
RPLP1	307077	298	19	62625	18150	0	1	0	0	50	19	4905000	0.0781144	1
TRIM48	981	1138	-38	126225	30375	0	4	0	0	50	51	4463775	0.0781544	1
AIF1	2517285	220	35	119100	31200	0	1	0	0	50	7	4597950	0.078424	1
CEP120	173569	467	12	542400	141825	0	4	0	0	22	4	2115825	0.0784465	1
C12orf76	1009535	193	57	75075	19425	0	1	0	0	50	13	4320000	0.0787874	1
FCRL3	180228	829	21	394800	113925	0	6	0	0	50	16	4131300	0.0793079	1
ALPI	271362	191	32	281100	85425	0	4	0	0	50	10	3682950	0.0793689	1
CDK5	622098	373	41	163125	44550	0	2	0	0	50	19	5296500	0.0794164	1
ITGA10	NaN	NaN	NaN	623400	191550	0	6	1	0	50	33	8543850	0.0795028	1
TFDP1	729832	370	53	226875	60450	0	3	1	0	50	14	4179375	0.0797666	1
WNT10A	1087669	386	42	217050	67800	0	3	0	0	50	12	3919425	0.0798075	1
ZNF256	1252385	750	-19	341250	84900	0	6	0	0	50	37	5037300	0.0800161	1
CALCRL	61297	453	1	259425	63225	0	3	1	0	50	12	3692250	0.0800249	1
RNF152	96352	799	-12	104400	33300	0	3	0	0	50	31	5458725	0.0800269	1
ADCY4	906124	173	39	572475	177675	0	3	1	0	50	7	4380000	0.0800443	1
PIK3CG	171312	700	32	591525	162000	0	7	1	0	50	20	4371750	0.0801128	1
TIMM17A	751933	168	31	94275	26775	0	1	0	0	50	9	4251225	0.0802508	1
BFSP2	342402	497	14	220650	65550	0	3	0	0	50	15	4676100	0.0805035	1
RABGAP1L	235125	938	7	474825	119625	0	4	0	0	50	16	4705800	0.0807094	1
IRX4	387770	635	11	265125	89475	0	5	1	0	50	14	4436400	0.081007	1
GH1	1446139	380	27	121950	29250	0	2	0	0	50	17	3949275	0.081036	1
PLVAP	842088	211	43	237075	66900	0	4	0	0	50	14	4558950	0.0816252	1
TMC2	778654	450	41	494100	135675	0	5	1	0	50	10	4287075	0.0817727	1
ENTPD2	1951939	202	40	258525	83925	0	2	1	0	50	7	4506825	0.0817903	1
OR2T3	112460	903	-20	165600	49725	0	5	0	0	50	33	4654575	0.0818365	1
SLPI	842540	324	25	74475	18450	0	1	0	0	50	16	4806075	0.0818786	1
ACSM5	181483	823	6	312600	90600	0	6	1	0	50	23	3867825	0.0819334	1
PECR	603452	419	35	165300	46650	0	2	0	0	50	4	4678125	0.0820221	1
SRRT	1339207	433	48	482550	126525	0	3	0	0	50	18	5046300	0.0821004	1
TMEM92	1297691	196	28	87300	25650	0	1	0	0	50	14	5187975	0.0822473	1
NCKAP1L	643138	151	35	621675	167175	0	7	1	0	50	10	4350300	0.0825229	1
STAT3	2140948	160	32	433125	108675	0	5	0	0	50	11	4285275	0.0828152	1
USP35	549791	208	26	530175	166650	0	4	1	0	50	6	4890300	0.0828834	1
OR4N5	371813	563	-29	160050	48300	0	5	0	0	50	29	4277625	0.0829725	1
OR2G2	204354	957	-25	163050	51375	0	6	0	0	50	54	5439450	0.0830602	1
NUDT15	324467	567	34	89025	24150	0	2	0	0	50	11	4527900	0.0832155	1
CAMK2N1	573203	429	30	42300	11925	0	1	0	0	50	3	4572675	0.0832391	1
CLOCK	235221	384	22	470025	119700	0	4	0	0	50	17	4779600	0.0836249	1
OR2M2	19998	935	-32	181725	52725	0	6	1	0	50	41	3973800	0.0837019	1
TGIF2	1019481	176	62	121875	40575	0	2	0	0	50	5	3863550	0.0839213	1
RALGPS2	364466	434	-2	330150	81150	0	3	0	0	50	11	4065525	0.0840885	1
KCNN3	1958370	559	34	390375	114525	0	4	1	0	50	18	3952950	0.0840932	1
SATB1	67460	883	-6	412275	112425	0	6	1	0	31	20	3053925	0.0841108	1
HIST1H4K	267617	634	32	52425	18225	0	1	0	0	50	12	3266700	0.0842668	1
IL1F10	672307	479	25	84075	22800	0	1	0	0	50	12	4397850	0.0842896	1
ZIM3	311003	924	-64	261750	61125	0	3	0	0	50	22	3962325	0.0843674	1
KDM4C	153801	838	14	626925	158550	0	5	0	0	50	15	4113900	0.084569	1
CDK17	248700	405	26	299850	76350	0	2	0	0	50	13	4212000	0.0846654	1
WDR70	302307	592	15	366225	92100	0	3	0	0	50	13	5986725	0.084688	1
BOD1	255069	371	31	102750	32025	0	1	0	0	50	9	4768275	0.084698	1
PDE6D	979792	193	33	84525	21000	0	1	0	0	50	10	3930450	0.0849898	1
SERPINA5	316239	858	10	217275	61050	0	4	0	0	50	20	3891525	0.0851194	1
PNPLA5	157623	473	13	229350	68100	0	3	0	0	50	16	4751325	0.0855008	1
CD40	559725	526	55	161700	33600	0	3	0	0	50	14	2932200	0.0856525	1
ENDOD1	273779	513	16	259125	79950	0	4	0	0	50	9	4761075	0.0857339	1
PAWR	230993	395	-8	180075	54600	0	2	0	0	50	16	4871325	0.0859089	1
KIF5A	1347795	303	44	573375	149100	0	4	1	0	50	21	6239175	0.085962	1
RASGRF2	214755	766	29	677925	181125	0	6	1	0	50	12	4415100	0.0860552	1
DUOXA2	667418	544	27	205500	61125	0	2	0	0	50	14	5811525	0.0864107	1
LIN28B	108630	702	-4	134775	37350	0	2	0	0	50	22	4378200	0.0867543	1
TP53INP2	1047752	147	47	114375	37500	0	1	0	0	50	7	4912725	0.0867784	1
RPS27A	964970	349	25	88575	21900	0	1	0	0	50	11	4140825	0.0868134	1
GABRA5	22005	1346	-56	252600	68025	0	9	1	0	29	34	3395325	0.0869447	1
HLA-DQA2	1373102	417	37	137850	39000	0	2	0	0	50	18	4185300	0.0869704	1
EFCAB2	675692	505	10	99675	23625	0	1	0	0	50	10	4390575	0.087108	1
BOLA3	1023516	250	38	76200	15825	0	1	0	0	50	13	4190250	0.0871514	1
LY6D	427585	373	34	68025	21300	0	2	0	0	50	13	3702225	0.0871705	1
CNKSR2	90158	NaN	-2	571425	147675	0	4	0	0	12	3	1566075	0.0874515	1
MNDA	97345	985	2	222825	57975	0	3	0	0	46	17	3515325	0.0875243	1
VIL1	739473	144	37	452625	123375	0	4	0	0	50	10	4391625	0.0876467	1
CCDC71	1855373	203	40	232500	84300	0	2	0	0	50	11	4948425	0.087835	1
OR2AG2	424776	548	8	161325	52650	0	3	0	0	50	16	4169175	0.0879252	1
LCE2D	169158	818	24	59175	16650	0	2	0	0	50	20	4252275	0.0880107	1
CCDC12	489602	371	43	100575	26775	0	2	0	0	50	8	4125975	0.0880603	1
CCL20	161901	296	7	55125	13500	0	1	0	0	50	20	3921975	0.0882752	1
PDK1	417145	365	23	239250	65175	0	3	0	0	50	17	4269675	0.0882794	1
EGFLAM	159917	497	-12	549675	153675	0	9	2	0	4	3	918525	0.0882836	1
P2RY10	14218	NaN	50	180900	49500	0	2	0	0	50	10	3849075	0.0883186	1
TNFAIP8	305890	296	55	109575	26550	0	1	0	0	50	7	3721725	0.088387	1
RAB14	611254	365	27	122400	29700	0	1	0	0	50	7	4227825	0.088514	1
DNAL4	1291659	272	73	58800	14550	0	1	0	0	50	15	3543300	0.0885337	1
PFDN2	689033	250	23	85200	23700	0	2	0	0	50	10	4017675	0.0885418	1
C4orf48	NaN	NaN	NaN	66375	24300	0	1	0	0	50	32	8376600	0.0886867	1
CNOT4	579978	407	19	362775	101400	0	2	0	0	50	12	4637175	0.088753	1
FAM193A	637151	209	46	663900	178275	0	7	1	0	50	18	4262250	0.0887598	1
TLX1NB	469702	221	52	62325	20700	0	2	0	0	50	17	4148550	0.0889097	1
SLC3A2	2342595	181	71	351525	106800	0	2	1	0	50	13	5115225	0.0889318	1
NEDD8	944836	220	40	45975	12300	0	1	0	0	50	7	4875825	0.0892413	1
CETP	842366	125	52	272700	74700	0	2	0	0	50	10	5041575	0.0893444	1
PSMD5	645542	212	30	270525	78900	0	2	0	0	26	4	1906425	0.0896557	1
FAM69A	609398	372	13	233850	59775	0	2	0	0	50	11	4333950	0.0901985	1
LCE2C	169158	818	24	59175	16650	0	1	0	0	50	20	4252275	0.0902488	1
ZNF283	464802	286	11	374250	87900	0	3	0	0	50	6	4837950	0.0906994	1
SLC38A8	494952	460	3	228975	73425	0	2	0	0	50	8	3766650	0.0907896	1
SLC11A1	734742	197	37	293400	91125	0	3	0	0	50	13	4594650	0.090868	1
CDKN3	332892	474	6	119475	30600	0	1	0	0	50	7	4016550	0.091093	1
MFRP	1054477	263	40	312000	90300	0	3	0	0	32	5	2696700	0.0913364	1
GTF2E1	307733	475	11	236775	63825	0	3	0	0	50	15	4416600	0.0914737	1
C9orf170	123702	421	-8	64425	19275	0	2	0	0	50	18	4443225	0.0918261	1
TXNRD1	1237281	168	29	357150	99150	0	2	0	0	37	3	3489675	0.0918949	1
OR2AT4	752176	556	48	163725	52725	0	2	0	0	50	19	4929675	0.092262	1
FSHR	59778	1096	-9	374775	103125	0	7	0	0	50	50	5580975	0.0923031	1
LYPD2	427585	373	34	66075	21675	0	1	0	0	50	13	3702225	0.0923447	1
RNASE4	709113	577	11	78675	22125	0	1	0	0	50	18	5188725	0.0923457	1
PTPRN	694442	193	44	518400	163350	0	6	2	0	50	18	4825575	0.0924192	1
R3HDM2	1862761	172	55	533250	145575	0	4	0	0	18	3	1471500	0.0924807	1
TRAPPC6A	1230654	243	41	94350	28050	0	2	0	0	50	13	5184600	0.0925738	1
RAPGEF4	397338	345	16	566250	147000	0	4	0	0	31	8	2714175	0.0927175	1
MRGPRE	583782	421	36	156075	55875	0	2	0	0	50	4	4440975	0.0927645	1
ZNF567	610659	922	-38	336600	82575	0	3	0	0	50	19	3847875	0.0928157	1
SEMA3D	17511	646	-28	431625	108375	0	7	2	0	50	28	4053750	0.0930369	1
LCN10	1898901	190	39	108600	32025	0	2	0	0	50	11	5243400	0.0930423	1
VIM	546890	465	11	250725	71700	0	2	0	0	50	8	4366125	0.0931223	1
COL22A1	5667	846	-22	875100	280725	0	16	5	0	50	36	4002600	0.0933036	1
HIST1H2BB	408919	685	43	65925	20250	0	2	0	0	50	13	3556500	0.0934995	1
OR4K15	420010	827	-51	178575	56550	0	3	0	0	50	12	3512775	0.0942743	1
KCTD11	1911735	206	36	115800	41475	0	2	0	0	50	8	4650000	0.0944486	1
PROKR1	260004	596	12	205875	60525	0	3	1	0	50	10	3854175	0.0947545	1
BEX4	466184	NaN	-5	66075	16500	0	1	0	0	50	19	4407675	0.0949258	1
BEND6	428244	271	23	156150	38250	0	1	0	0	50	6	4618950	0.0949959	1
HBE1	109545	1056	-1	79275	22425	0	2	0	0	50	13	3791325	0.095034	1
ZNF621	195638	546	22	235575	65025	0	3	0	0	50	20	4414200	0.0950471	1
C4orf32	167195	334	20	69600	21075	0	1	0	0	50	16	4310250	0.0950928	1
ATXN7	156786	683	8	510750	153450	0	3	0	0	50	24	5831475	0.0951072	1
CHMP4B	761783	146	53	124200	31275	0	1	0	0	50	7	4347525	0.0951101	1
KDM6A	59340	NaN	36	765525	206025	0	5	1	0	50	16	4451175	0.0951584	1
HBG2	109545	1056	-1	79650	22950	0	2	0	0	50	13	3791325	0.0951875	1
CHRNB3	603002	507	32	245925	68400	0	3	0	0	50	16	5714550	0.0955739	1
GBP6	441714	820	-2	347325	89625	0	3	0	0	50	15	4180500	0.0957485	1
CDK20	207783	628	5	203250	46050	0	3	0	0	50	16	4511325	0.0958195	1
FGD2	832054	220	41	354975	101325	0	4	0	0	50	13	4650450	0.0958357	1
IL1RL1	240161	588	9	308025	79425	0	3	0	0	50	17	4880925	0.0960817	1
PLEKHF2	385365	347	60	133725	35925	0	1	0	0	50	6	3959550	0.0962324	1
PRR23C	NaN	NaN	NaN	131625	45900	0	4	1	0	28	10	2791500	0.0962678	1
IFI6	732210	217	24	76050	21375	0	2	0	0	50	19	5566350	0.0964872	1
RAE1	181292	604	9	207600	51375	0	2	0	0	50	13	4389375	0.0967284	1
PLAGL1	358761	422	8	241050	73050	0	2	1	0	27	2	1991025	0.0968318	1
HBB	109545	1056	-1	78075	24075	0	1	0	0	50	13	3791325	0.0968876	1
AUH	124246	342	24	183150	54900	0	2	0	0	50	14	4361325	0.0968994	1
PAGE1	355308	NaN	14	83175	21000	0	1	0	0	50	18	5275425	0.0969366	1
TMEM64	184765	746	8	190575	68400	0	2	0	0	50	13	4766775	0.0969475	1
SCG2	276568	364	-7	333750	84300	0	3	1	0	50	12	4486050	0.0970351	1
PDE11A	320610	618	18	540600	145200	0	4	1	0	50	15	5308350	0.0973088	1
PTP4A2	1200691	128	37	95250	21750	0	1	0	0	50	16	5454900	0.0975037	1
EZH2	564321	434	13	422700	102000	0	3	0	0	50	9	4413375	0.097792	1
RARRES3	854193	303	56	89700	24825	0	2	0	0	50	9	3481725	0.0978554	1
KRTAP4-7	NaN	NaN	NaN	83400	21900	0	1	0	0	50	32	8374200	0.0979734	1
TAAR8	178165	618	22	179175	51900	0	2	1	0	50	16	4129575	0.0979872	1
ZNF681	445524	1441	-58	354975	83775	0	7	2	0	29	27	2999325	0.098072	1
TWSG1	499362	387	43	124650	30150	0	2	0	0	50	8	4306725	0.0981714	1
ST6GALNAC5	319154	834	-17	180825	50250	0	3	0	0	50	23	3982950	0.0982879	1
RPS6KB2	1331051	161	52	261900	77175	0	4	0	0	50	11	4265550	0.098555	1
SLC22A25	1852481	572	32	291450	85650	0	4	0	0	50	16	3846225	0.0987637	1
PCYT1B	424049	NaN	31	222075	56475	0	2	0	0	50	10	3847725	0.0989691	1
CLEC4F	596622	629	24	320775	83325	0	3	1	0	50	7	3545100	0.0989964	1
MT1G	661565	143	26	36600	7500	0	1	0	0	50	8	4282575	0.0990471	1
FNBP1L	621313	224	2	347400	80100	0	3	1	0	50	8	4319925	0.0992247	1
GABRA4	104768	839	15	297900	83925	0	6	0	0	50	19	4012650	0.0992435	1
LYRM7	312101	294	34	60450	14475	0	1	0	0	50	3	3844050	0.0992685	1
MS4A15	744779	621	23	128700	39375	0	3	0	0	50	24	4908225	0.0993393	1
RTEL1	1110751	172	45	704925	202950	0	3	1	0	50	7	4530750	0.0995253	1
RGS6	101461	823	26	269700	63975	0	3	0	0	50	17	4265550	0.0995496	1
C11orf71	157610	477	-8	75600	25650	0	1	0	0	50	17	4911525	0.100147	1
FSD1L	NaN	NaN	NaN	314850	76200	0	3	0	0	50	32	8428500	0.100212	1
CNTN2	655446	431	37	555675	166800	0	4	1	0	50	6	4165650	0.100369	1
PDLIM5	137154	349	18	349875	99450	0	5	0	0	50	12	4125450	0.100542	1
ARL2	3151458	209	52	99975	28950	0	1	0	0	50	13	5004300	0.100672	1
BAG4	705837	277	46	240225	72525	0	2	0	0	50	12	4884225	0.101069	1
SKA3	447305	240	43	235200	61350	0	2	1	0	50	10	3990825	0.101429	1
GDAP1L1	664405	367	19	197325	56025	0	2	0	0	50	15	4846875	0.101462	1
ZBED2	188186	406	-14	115800	32025	0	2	0	0	50	10	4619625	0.101576	1
SLCO1B3	151869	521	-24	385800	101325	0	4	0	0	48	48	6592875	0.101615	1
HERC1	706823	369	40	2603925	747225	0	13	1	0	14	1	2134350	0.101752	1
IFNG	268405	717	-2	93900	21525	0	1	0	0	50	15	4754475	0.101845	1
ARFGEF1	307618	642	26	1022550	260400	0	5	0	0	29	7	3017175	0.101889	1
SLC25A35	870950	218	18	183300	48450	0	1	0	0	50	3	3917625	0.101896	1
TMEM139	379894	399	14	112050	36225	0	2	0	0	50	11	4822350	0.102006	1
TBX20	154022	926	5	238725	69750	0	4	2	0	31	8	2043150	0.102151	1
RIPPLY1	148608	NaN	22	81825	23925	0	2	0	0	50	36	8913375	0.102175	1
SEMA5A	45422	891	-2	585750	158775	0	8	1	0	50	16	4510425	0.10242	1
OR51A2	65798	1006	-15	162450	49050	0	3	0	0	50	32	4446225	0.102624	1
KRT10	836683	269	-10	308550	93975	0	2	0	0	50	10	3483975	0.102947	1
SLC18A3	118787	312	32	263100	96675	0	3	0	0	50	13	4400550	0.103054	1
SPAG8	847663	227	54	304950	89925	0	2	1	0	50	7	4351350	0.1032	1
REL	635308	439	34	338550	88950	0	2	0	0	50	8	4862475	0.103244	1
MAPK14	892075	407	36	234000	50400	0	2	0	0	50	15	3825750	0.103314	1
FAM129C	961640	206	42	385575	124950	0	3	0	0	50	8	5071125	0.10336	1
UCKL1	1157316	206	36	297150	86475	0	3	0	0	50	7	3921375	0.103566	1
FAM43B	573203	429	30	165525	57225	0	2	0	0	50	3	4572675	0.103604	1
A2ML1	300254	407	12	795000	218850	0	4	0	0	50	9	5082300	0.103856	1
ZNF747	2214934	142	54	95850	34650	0	1	0	0	50	11	4623825	0.104047	1
DKK4	535273	459	37	120975	34050	0	1	0	0	50	9	4486350	0.104145	1
C7orf65	237253	211	21	82500	22350	0	1	0	0	50	15	4200000	0.104197	1
CCL13	40425	871	-32	54450	14625	0	1	0	0	50	29	4206600	0.104254	1
PLCB3	1613996	257	65	666750	193875	0	5	0	0	21	4	2306775	0.104821	1
PRELID2	342210	568	-3	109125	26325	0	1	0	0	50	8	3520275	0.104892	1
NKX6-3	434010	533	37	70200	22950	0	1	0	0	50	13	3796425	0.104941	1
PDCL2	237456	456	32	138375	30150	0	1	0	0	50	12	5635875	0.104993	1
CXorf36	72853	NaN	50	237975	70950	0	2	0	0	50	9	3923625	0.105013	1
FAM155B	74378	NaN	23	244875	76650	0	2	0	0	50	16	3898575	0.105279	1
FLG	433645	548	21	2116050	627600	0	18	1	0	18	5	2398500	0.10534	1
CRYGD	327858	440	13	95250	25125	0	1	0	0	50	12	4494150	0.105468	1
C2orf68	1158965	170	43	90600	25275	0	2	0	0	50	11	4142475	0.105472	1
ALLC	252769	496	5	216300	58200	0	2	0	0	50	16	5198475	0.105505	1
IDUA	675007	256	45	342525	111075	0	2	0	0	50	12	4479975	0.105704	1
OR13A1	126925	808	26	171300	51675	0	2	1	0	47	16	3770175	0.105748	1
SLCO6A1	132386	647	-12	390000	107700	0	7	1	0	50	23	5088900	0.105908	1
CEP72	683895	411	28	350100	97650	0	2	1	0	50	5	4217625	0.105957	1
FKBP10	1760409	175	35	309150	92475	0	2	0	0	50	14	4416675	0.106263	1
PGLS	961640	206	42	133125	45750	0	1	0	0	50	8	5071125	0.106283	1
PGM2	136995	603	38	338400	87525	0	4	0	0	47	12	3675300	0.106461	1
FOXG1	52980	1173	-46	251100	79650	0	7	2	0	10	12	1302450	0.10649	1
SULT4A1	157623	473	13	157800	39975	0	3	0	0	50	16	4751325	0.106544	1
LMLN	607598	410	30	381000	101625	0	2	0	0	50	4	3914250	0.106746	1
MORN1	644518	302	30	270000	78300	0	2	0	0	50	14	4604925	0.106781	1
SRRM3	851224	195	50	339300	114075	0	3	0	0	50	6	4266675	0.106838	1
NR1H4	191698	787	-6	262350	65025	0	5	0	0	50	19	4161750	0.106865	1
OR11G2	371813	563	-29	178275	54825	0	3	0	0	50	29	4277625	0.107032	1
MRPS10	524386	273	43	113175	29025	0	1	0	0	50	12	4691175	0.107358	1
LEFTY1	924499	239	8	189300	61575	0	3	0	0	50	7	3937275	0.107419	1
GBA2	922448	190	48	501000	139800	0	3	0	0	50	9	4612200	0.107491	1
LSM4	1294357	210	39	76875	21225	0	1	0	0	50	17	4649100	0.107514	1
OR10R2	177013	929	7	172875	53700	0	3	1	0	50	19	4293525	0.107575	1
SH3BP1	1136064	180	65	373500	115650	0	2	1	0	31	4	2616150	0.107601	1
DET1	212296	630	4	298200	85650	0	3	0	0	50	16	4513200	0.107631	1
FGF7	273513	370	-7	107025	26400	0	1	0	0	50	12	4236300	0.107883	1
TMEM18	144358	557	-14	79575	19650	0	1	0	0	50	21	5016375	0.107977	1
RAD21L1	NaN	NaN	NaN	314400	73725	0	3	0	0	50	32	8426025	0.108002	1
UGT3A1	155890	614	-4	294300	82800	0	3	0	0	50	18	4799625	0.108236	1
IER2	1948449	221	41	112725	38475	0	2	0	0	50	8	4518300	0.108337	1
UBE2G1	1040590	292	26	95550	24375	0	1	0	0	50	16	4766025	0.10842	1
ZPBP	135352	917	-13	193575	51225	0	4	0	0	50	22	4426800	0.108432	1
ALG8	551110	208	23	298050	83100	0	2	1	0	28	3	2568750	0.10854	1
NLRP10	105341	679	6	347775	96825	0	5	1	0	50	18	5245425	0.108822	1
OR5AN1	417582	672	-4	163275	47100	0	4	1	0	50	28	4177050	0.108844	1
C10orf82	195359	618	-17	86400	21825	0	2	0	0	50	18	4909200	0.108891	1
LGI2	293829	582	26	295950	79350	0	3	1	0	50	20	5795925	0.108895	1
ELK1	772893	NaN	41	219075	75000	0	3	0	0	50	13	5109750	0.109063	1
ZEB1	323935	635	16	610425	159300	0	5	0	0	50	14	5203050	0.109082	1
SEC23B	414545	392	23	419025	116475	0	3	1	0	50	16	4615500	0.109129	1
DNTTIP2	558028	275	9	411375	105900	0	2	0	0	50	5	5316375	0.109243	1
COL23A1	533179	634	18	293775	96600	0	4	2	0	50	22	3776400	0.109259	1
PARM1	175795	775	18	159525	53100	0	2	0	0	50	18	4403475	0.109526	1
BCAP29	512690	753	26	198225	44550	0	3	1	0	43	18	2998575	0.109552	1
FOXD4L1	528113	595	15	204675	71400	0	3	1	0	50	26	4172325	0.109612	1
OR2Z1	536422	487	-47	159900	52500	0	2	0	0	50	30	6517650	0.109872	1
KRTAP19-1	14979	1035	-68	46725	14250	0	1	0	0	50	20	2984925	0.10995	1
TMEM138	1394229	286	57	88800	23925	0	1	0	0	50	13	3775500	0.110227	1
FZR1	2160126	269	39	267450	79725	0	3	0	0	50	10	4592475	0.110248	1
WASF2	795528	156	26	263550	80475	0	2	0	0	50	9	4461675	0.110387	1
SECISBP2L	372654	382	9	575475	152400	0	3	0	0	50	8	5531250	0.11043	1
HELLS	251937	675	12	471075	114150	0	4	0	0	50	20	5054100	0.110453	1
VAPA	405142	172	42	161625	42900	0	1	0	0	50	4	3498900	0.110477	1
PEMT	958193	236	12	127050	38775	0	1	0	0	50	9	4640400	0.110562	1
C19orf71	2160126	269	39	111750	33600	0	2	0	0	50	10	4592475	0.110764	1
XRCC6	1475100	183	50	338025	84525	0	2	0	0	50	6	3991425	0.110845	1
ZBTB8OS	1441027	144	28	103950	23400	0	1	0	0	50	13	4385325	0.111216	1
CD74	949599	212	40	167550	41025	0	1	0	0	50	7	5063250	0.11145	1
FAM180B	NaN	NaN	NaN	96225	30225	0	1	0	0	50	32	8382525	0.11166	1
KCNH2	775233	547	25	666150	214725	0	6	0	0	15	5	1958325	0.1117	1
LRMP	250089	700	17	281550	71250	0	3	1	0	50	14	4147275	0.111877	1
GUCA1B	524386	273	43	111075	27300	0	2	0	0	50	12	4691175	0.112089	1
TPRKB	978005	466	31	96600	25800	0	1	0	0	50	17	4678275	0.112153	1
SYT16	215309	626	-6	347175	93375	0	3	0	0	22	7	3045000	0.112478	1
PDILT	212375	823	0	321075	83700	0	5	0	0	50	15	3971025	0.112516	1
C2orf83	186199	353	25	98475	27525	0	1	0	0	50	14	4401525	0.113222	1
HEXA	1126741	366	48	290475	78975	0	2	0	0	50	8	4147350	0.113477	1
GLIPR1	513848	606	-10	145800	38925	0	2	0	0	50	20	3845400	0.113495	1
ANAPC11	3798594	211	19	111825	23850	0	1	0	0	50	9	3892725	0.113556	1
FUT3	1217326	294	35	187500	57750	0	2	1	0	50	12	3832125	0.113738	1
RRAGC	524940	458	24	219150	56700	0	2	0	0	50	12	3936075	0.113799	1
CCL11	40425	871	-32	53025	14925	0	2	0	0	50	29	4206600	0.114061	1
IARS	521598	409	42	698175	184050	0	3	0	0	30	8	3438300	0.114132	1
SLC25A17	854552	191	47	166500	48600	0	2	0	0	50	7	4711725	0.11432	1
CDC123	328303	227	34	194025	44475	0	2	0	0	50	14	3775950	0.114329	1
GTF3C6	320358	372	33	121425	27975	0	1	0	0	50	10	4201275	0.114384	1
PCK1	181790	562	-4	337800	90825	0	5	0	0	50	22	4202400	0.11445	1
HIST1H3J	228884	634	40	69675	23250	0	1	0	0	50	11	3118875	0.115011	1
MIIP	518052	207	39	205125	65550	0	3	0	0	50	14	3381600	0.115108	1
ACTN2	427180	682	-10	496125	126000	0	8	1	0	50	18	3137700	0.115219	1
FOXF2	114944	481	14	228000	73275	0	2	0	0	50	18	4284000	0.115227	1
PHRF1	1872122	236	49	854550	273825	0	5	1	0	50	7	3811875	0.115283	1
C2orf54	1187158	297	30	233625	75525	0	4	0	0	50	14	4445250	0.115289	1
TNFSF9	836909	212	21	126300	48075	0	1	0	0	50	5	3557625	0.115602	1
SWAP70	545476	179	25	328500	77400	0	2	0	0	50	9	4698825	0.115668	1
TRAF7	2179404	224	39	369675	101250	0	3	0	0	50	9	4113900	0.115691	1
ARHGAP6	65396	NaN	34	534450	161475	0	4	1	0	38	10	3760725	0.115704	1
PLA2G4D	680403	360	46	440100	130275	0	4	1	0	50	17	4484325	0.115785	1
ARL5C	NaN	NaN	NaN	100200	25575	0	2	0	0	50	32	8377875	0.115901	1
TPRX1	881316	336	39	202200	77250	0	2	0	0	50	16	4741200	0.115971	1
ATG10	156562	717	25	124800	30675	0	1	0	0	50	36	9678675	0.115987	1
FEV	922162	386	35	123975	39150	0	2	0	0	50	18	3917850	0.116178	1
SNAP47	595623	459	1	260625	79800	0	4	0	0	50	8	3564150	0.116362	1
MYC	406323	204	23	239400	69525	0	2	0	0	50	12	4573200	0.116402	1
ST3GAL6	338260	516	10	185625	46575	0	2	0	0	50	18	4567050	0.117115	1
PCOLCE	1767777	242	60	236100	75300	0	2	1	0	15	3	1419675	0.117194	1
OR14J1	176114	872	4	165075	52050	0	3	0	0	50	14	4094625	0.117412	1
SSX5	590474	NaN	11	131475	30975	0	2	0	0	50	9	4244250	0.11744	1
TBXA2R	2164055	269	35	211350	77325	0	3	0	0	50	7	4222725	0.117472	1
C11orf21	NaN	NaN	NaN	94125	30750	0	1	0	0	50	32	8383050	0.117612	1
CHRNB1	1906324	206	33	268200	80100	0	2	0	0	50	11	4959900	0.117795	1
BTRC	649315	421	27	332550	89100	0	2	0	0	50	6	3840300	0.118003	1
OCEL1	865138	212	38	141000	42825	0	1	0	0	50	6	3974325	0.118009	1
SOX11	10248	1198	-17	230550	68250	0	4	0	0	50	48	5192025	0.118267	1
CSGALNACT2	450604	563	-9	295875	76050	0	5	2	0	50	17	3002250	0.118352	1
MYBPHL	988224	302	29	190125	57150	0	2	0	0	50	16	4644000	0.11841	1
GRK7	426724	406	30	294300	82350	0	4	0	0	50	19	4650675	0.118437	1
FLI1	187976	647	20	248700	64275	0	3	0	0	50	10	3577050	0.11846	1
OR4A16	1067	1102	-42	171675	49950	0	4	0	0	50	40	4197900	0.118667	1
OR10K2	135429	902	5	160200	50625	0	2	0	0	50	16	3476775	0.118963	1
PFN3	1038665	261	59	69150	24900	0	1	0	0	50	22	4930500	0.119055	1
HOXC11	1257445	274	23	158025	48750	0	2	0	0	50	20	4720500	0.119214	1
DEFB125	86	430	NaN	82425	24450	0	2	0	0	50	38	3900375	0.119238	1
ASCC1	761166	140	40	200625	49125	0	1	0	0	50	5	4511325	0.11926	1
CTCF	1074126	147	45	400800	99600	0	2	0	0	50	6	4734975	0.119289	1
KIAA1279	860888	246	52	335100	90150	0	2	0	0	50	6	3895575	0.119314	1
PSG6	282702	238	-37	239475	69000	0	5	0	0	50	24	4452150	0.119332	1
ABCE1	189309	1139	32	335850	85125	0	3	0	0	50	14	4340625	0.119456	1
NPFFR2	17885	811	3	281925	75150	0	4	0	0	50	22	4601475	0.119563	1
C8G	1979517	188	34	109350	33525	0	2	0	0	50	11	4433925	0.119684	1
RSAD1	1332860	200	23	230550	76125	0	2	0	0	37	9	3784350	0.119739	1
ACOT11	688014	415	18	360825	100875	0	2	1	0	50	12	4731600	0.119791	1
ATP6V1E2	587710	213	36	120525	33375	0	2	0	0	50	11	4349250	0.119883	1
CADM2	8467	1155	-19	248625	69300	0	4	0	0	50	43	4362375	0.119995	1
WBSCR28	1099366	208	37	136875	45375	0	1	0	0	50	6	3439500	0.120214	1
IFNA8	242654	411	-6	101400	27300	0	1	0	0	50	14	4123575	0.120357	1
GNG8	1139694	347	28	37575	11025	0	1	0	0	10	4	882075	0.120363	1
LST1	2517285	220	35	62100	12375	0	1	0	0	50	7	4597950	0.120465	1
SLCO4A1	1254192	192	24	378675	119250	0	4	1	0	50	13	4633725	0.120469	1
IRF8	407770	461	27	231525	63675	0	5	1	0	31	14	3069450	0.120868	1
CACNG3	360425	348	8	168075	47925	0	1	0	0	50	6	4407000	0.121042	1
FXR1	182655	1058	-2	344625	89625	0	3	0	0	50	16	3554775	0.121239	1
CACNA2D1	58044	982	4	620550	150750	0	7	1	0	50	24	5205900	0.121383	1
CDC42EP1	991778	176	51	196725	68775	0	2	0	0	50	13	4235775	0.121804	1
CACNA2D4	240778	593	28	631800	169650	0	6	1	0	50	16	4792350	0.121878	1
FGFR1	841062	381	47	515325	147525	0	3	0	0	50	13	5784675	0.122003	1
CAMTA1	289717	462	23	898575	251175	0	7	1	0	50	16	4920075	0.122118	1
DRAP1	3779084	287	42	114000	30450	0	1	0	0	50	10	4159125	0.122327	1
OR2M3	19998	935	-32	162000	49050	0	6	1	0	50	41	3973800	0.122356	1
DNPEP	604261	335	38	263475	77175	0	4	0	0	50	14	4008150	0.122431	1
TRIM55	277437	480	30	314850	84525	0	2	0	0	50	8	4176150	0.123041	1
DEFB133	NaN	NaN	NaN	34875	7875	0	1	0	0	28	9	2753475	0.12332	1
GRIA1	67092	914	-3	514350	138150	0	6	0	0	26	4	2334825	0.123626	1
HEATR4	602175	149	42	527400	147600	0	4	0	0	50	7	4090500	0.123712	1
GABRG1	36353	926	-2	255450	66300	0	5	0	0	50	23	4590450	0.123867	1
ARL6IP5	264082	443	20	101550	27825	0	1	0	0	50	16	4860600	0.123927	1
TGM3	555761	399	27	375825	103875	0	3	1	0	50	11	4640625	0.123972	1
RNF182	256934	590	20	128325	39075	0	2	0	0	50	10	3899100	0.124037	1
SPRR2E	687290	704	30	39600	10575	0	1	0	0	50	11	4514550	0.124151	1
ACTL6B	1884430	247	60	235425	64500	0	3	0	0	50	8	4840875	0.124164	1
CSN1S1	9744	991	0	115950	23325	0	2	0	0	50	30	3666000	0.124312	1
HIST1H1D	390169	544	57	113775	36975	0	2	0	0	50	6	2920500	0.124781	1
ASH1L	1960625	247	33	1588500	437175	0	9	2	0	50	10	4588725	0.124827	1
KLHL33	NaN	NaN	NaN	270450	93150	0	3	0	0	50	32	8445450	0.124829	1
DKK2	48475	1014	-18	139800	38400	0	4	1	0	9	4	804450	0.125088	1
UNC5D	34554	1152	-45	517350	141000	0	11	0	0	7	6	760725	0.125858	1
CRISPLD1	137515	703	-22	281550	69225	0	3	0	0	50	36	5521500	0.126052	1
SCAMP4	1944774	239	36	126375	34275	0	1	0	0	50	11	4702275	0.126099	1
CCDC39	182757	1031	2	530100	122850	0	5	1	0	50	20	4120425	0.126229	1
GABRB3	21132	1430	-54	269850	76200	0	5	0	0	40	47	4661475	0.12669	1
NAPSA	1072052	528	26	220125	72150	0	4	0	0	50	16	3953850	0.126795	1
DRGX	NaN	NaN	NaN	143325	42525	0	2	1	0	26	10	2481525	0.127428	1
CCDC33	604483	222	45	455325	130350	0	2	0	0	50	9	4038075	0.12752	1
PRMT8	227736	768	15	219825	54900	0	2	0	0	50	13	4010775	0.127521	1
PYHIN1	97254	914	6	273300	73200	0	2	0	0	50	18	3699900	0.127713	1
CTNNBL1	720832	507	48	314700	79950	0	3	1	0	50	17	4713000	0.128035	1
ZNF740	1729009	191	55	108750	26700	0	1	0	0	50	11	3851700	0.128123	1
FAHD2B	515149	535	38	169575	49350	0	2	0	0	50	23	4705875	0.128265	1
RAET1G	423805	245	34	179025	51600	0	2	0	0	50	13	4220925	0.128265	1
KLHL1	4513	1341	-27	403800	110775	0	8	2	0	50	46	4331325	0.128525	1
ZNF568	265140	1008	-41	356100	82875	0	5	0	0	17	13	1979925	0.128568	1
SQLE	518053	572	19	290550	83850	0	3	0	0	50	17	3446850	0.129103	1
GIGYF1	1884430	247	60	556875	163125	0	4	1	0	22	3	2081625	0.129681	1
LAIR2	819283	601	-4	82350	24525	0	3	0	0	50	32	4729575	0.1297	1
ETFDH	171388	429	1	336750	91200	0	3	0	0	50	24	4527750	0.129754	1
ING3	105792	514	7	236175	59700	0	2	0	0	50	14	4532925	0.129768	1
OR5M8	NaN	NaN	NaN	163500	47100	0	3	1	0	28	10	2792700	0.129959	1
SULT1C4	361799	483	-2	171000	38925	0	3	0	0	50	24	4879425	0.130045	1
CHMP2B	57851	415	-19	120075	28875	0	2	0	0	50	26	3735000	0.130092	1
PGD	712477	383	24	265500	72450	0	2	0	0	50	18	6143400	0.130266	1
OR4Q3	275024	858	-57	163125	48375	0	2	1	0	50	16	3839475	0.130344	1
SLC26A11	684326	219	17	317400	106725	0	2	1	0	50	7	4063950	0.13038	1
THSD7B	11902	824	-16	862575	225750	0	12	3	0	50	33	4790175	0.130431	1
ANKRA2	403014	289	42	171675	46575	0	1	0	0	50	8	4576275	0.130567	1
MAL	171487	647	-1	81525	25575	0	2	0	0	50	18	4120500	0.130744	1
MGA	765304	256	41	1623525	466725	0	9	2	0	38	11	4207050	0.130793	1
SLU7	197504	619	30	333675	76050	0	2	0	0	50	17	4254750	0.130918	1
RGS18	96080	925	-20	131550	31350	0	2	0	0	50	31	4348125	0.131199	1
IGF2BP3	494999	197	26	316125	87975	0	2	0	0	50	11	5018775	0.131465	1
PDZD11	215874	NaN	52	79950	20625	0	1	0	0	50	4	4778625	0.13169	1
AS3MT	711862	192	45	208650	54375	0	2	0	0	50	17	4727925	0.131889	1
FCRL4	232460	820	28	278400	79800	0	3	0	0	50	14	4988850	0.132116	1
FAM150A	105913	682	-11	70350	21000	0	1	0	0	50	33	5868000	0.132341	1
SLC22A6	2447828	398	48	294900	93900	0	3	0	0	23	6	1802925	0.132442	1
TRIM77	NaN	NaN	NaN	246750	61725	0	4	0	0	50	32	8414025	0.132576	1
TAS2R38	198115	856	-6	173775	52575	0	3	1	0	50	25	4425675	0.132683	1
TMUB2	930750	175	41	165900	55050	0	2	0	0	50	8	4591275	0.132769	1
ECT2	301474	239	11	490500	126450	0	4	1	0	50	12	4409625	0.132825	1
MTPN	387359	588	-9	64725	18300	0	2	0	0	50	19	2936925	0.13317	1
OR4C46	68	1239	-43	162375	46425	0	6	1	0	4	7	712425	0.133197	1
FXYD5	745516	357	-9	99000	28575	0	1	0	0	50	13	3762000	0.13341	1
ADRB3	672861	356	25	200250	76725	0	3	0	0	50	14	4532175	0.133701	1
FGF3	783792	561	37	122025	41775	0	2	1	0	17	3	1207200	0.13372	1
AKR1A1	873800	161	27	176625	51075	0	1	0	0	50	7	4491600	0.133949	1
WAC	204806	355	17	351825	97725	0	2	0	0	50	12	3755625	0.133959	1
ACAD11	210777	598	19	430350	113925	0	4	0	0	50	9	3626550	0.13401	1
ZNF230	533136	558	-35	262125	62100	0	3	0	0	50	15	3464100	0.134131	1
MTOR	577167	416	32	1387050	385500	0	4	0	0	50	2	3790050	0.134344	1
TULP2	1846623	211	38	283725	78975	0	2	0	0	50	11	4627275	0.134453	1
PYGM	2261775	230	61	459150	126975	0	4	0	0	50	13	4876200	0.134465	1
EPS8L3	933010	190	27	325725	92100	0	2	0	0	50	16	4771200	0.134477	1
TAS2R19	365490	676	-2	155700	46575	0	3	0	0	50	28	3760650	0.134502	1
TMPRSS11E	108503	748	7	232875	61875	0	4	0	0	50	23	4992750	0.134514	1
SPP1	445914	367	8	175650	42375	0	2	0	0	50	11	5769375	0.134757	1
PRKCB	513265	610	21	404325	99900	0	4	0	0	50	18	3696375	0.134926	1
RBM26	161846	521	30	534825	145800	0	5	2	0	24	10	2599725	0.135069	1
C2orf50	466103	384	26	86325	26400	0	1	0	0	50	18	4323675	0.135113	1
YIPF6	201571	NaN	12	129075	36750	0	2	0	0	50	10	3991200	0.135331	1
SLC25A13	149460	802	2	367500	104775	0	4	1	0	50	18	3807525	0.135531	1
ALG6	133567	477	2	281550	73050	0	3	0	0	50	15	3814500	0.135655	1
TMEM116	816439	317	43	135300	37050	0	1	0	0	50	12	4429425	0.135745	1
IFNE	242654	411	-6	111825	29250	0	1	0	0	50	14	4123575	0.13586	1
POU2F2	855248	369	32	251700	73650	0	2	0	0	50	19	4255425	0.136055	1
GPR128	342000	509	12	433200	118950	0	4	2	0	50	15	4590150	0.136085	1
SEMA3A	61350	601	-27	428175	107325	0	6	0	0	17	7	1504050	0.136225	1
ING2	204597	227	15	153150	37425	0	2	1	0	31	9	2126475	0.136436	1
RPA2	891090	272	20	150525	39600	0	1	0	0	50	10	4386525	0.136613	1
F2RL2	NaN	NaN	NaN	196650	57375	0	2	1	0	28	10	2802975	0.136709	1
TSNAX	291493	439	14	161550	39375	0	2	0	0	50	9	4415775	0.136858	1
CCDC157	696089	214	57	396075	121650	0	2	0	0	50	13	4794150	0.136899	1
TTLL5	415501	540	40	702525	190725	0	6	0	0	32	8	2849700	0.137037	1
GSTM5	927739	201	22	124875	29700	0	1	0	0	50	7	3029550	0.137038	1
NKAIN4	1005137	285	50	114000	32925	0	2	1	0	20	6	1313775	0.137161	1
PAMR1	646177	410	0	399525	108975	0	5	1	0	50	11	3743700	0.137299	1
SLC25A6	NaN	NaN	NaN	163650	49200	0	2	1	0	28	10	2794800	0.13738	1
GDPD4	448138	469	44	290925	74250	0	2	1	0	50	22	4704000	0.137461	1
ZC3H8	591586	348	29	168150	36150	0	1	0	0	50	9	4437150	0.137558	1
PPM1N	1107927	194	44	218850	75675	0	2	0	0	50	10	3871200	0.137745	1
CLCA2	248812	762	-13	509250	139650	0	4	3	0	50	18	3383100	0.137792	1
STXBP2	688482	384	31	325425	92625	0	2	0	0	50	9	4771650	0.13786	1
APOC1	1003719	196	6	46725	12675	0	1	0	0	50	9	3605925	0.138335	1
FIBCD1	764789	241	29	242100	76050	0	3	1	0	50	16	5073450	0.138368	1
TMED5	608924	412	10	137625	32250	0	1	0	0	50	12	4582350	0.138403	1
VTI1B	479937	260	39	126000	35775	0	2	0	0	50	9	3758175	0.138602	1
HOXA2	356045	385	28	197100	58275	0	3	1	0	50	17	4784700	0.138863	1
GLRB	44131	733	-34	273000	71250	0	3	0	0	50	26	5044200	0.138946	1
ONECUT1	294072	514	18	242550	72900	0	2	0	0	50	11	4459650	0.138975	1
MAGT1	549266	NaN	20	202800	54150	0	4	0	0	50	24	4857750	0.13939	1
RNF103	621664	442	36	370200	95550	0	3	0	0	50	7	4089900	0.139426	1
BCKDK	1296884	351	35	221475	66750	0	2	0	0	50	16	4722675	0.139502	1
OR2M7	18846	936	-35	163125	47925	0	4	0	0	50	44	4215600	0.139521	1
DSC1	214084	492	-7	495825	131250	0	4	1	0	50	19	4210500	0.139536	1
EPS8	259826	496	11	454425	119100	0	4	0	0	50	15	4190850	0.139848	1
ZSCAN18	1248040	619	-53	296025	92550	0	4	0	0	50	19	3999225	0.139923	1
PVRIG	1465817	204	59	166425	57900	0	2	0	0	50	6	3947325	0.139923	1
WNT10B	1737773	214	55	202875	63975	0	3	1	0	50	12	3912825	0.140262	1
ZDHHC22	531874	235	59	135900	44100	0	1	0	0	50	10	4407525	0.140399	1
AGRP	1082466	153	49	70650	22275	0	1	0	0	50	5	4508400	0.140493	1
SLC44A3	329970	274	-13	358125	96375	0	2	0	0	50	8	4273875	0.140747	1
TIMM50	1410725	230	39	242325	75150	0	2	1	0	50	19	5836800	0.140834	1
PDCD4	340524	254	9	261900	68850	0	2	0	0	50	15	4691250	0.141101	1
CXCL10	489826	399	43	55500	14475	0	1	0	0	50	9	4397400	0.141185	1
HOXB5	946208	524	29	141675	41925	0	2	0	0	50	18	3700425	0.14125	1
OR6K3	175690	966	2	165300	47550	0	4	1	0	50	33	4510200	0.141573	1
KLK15	655673	589	25	136200	41325	0	1	0	0	50	13	5191875	0.141597	1
TMEM213	352046	385	7	59250	16800	0	1	0	0	50	5	3919800	0.141849	1
ACSL5	184750	409	-4	408300	109200	0	3	0	0	46	18	3988875	0.141919	1
MCM9	116680	856	16	213075	56925	0	4	0	0	50	17	3943500	0.141946	1
OVCH1	100195	539	-5	626400	164475	0	10	0	0	20	10	2139225	0.142197	1
MATK	2172842	204	36	286800	85125	0	2	1	0	50	8	4969275	0.142232	1
OTUD4	192885	1089	33	572400	154800	0	3	1	0	50	16	4944900	0.142384	1
FAM173B	623675	325	5	125700	36300	0	1	0	0	50	18	5900925	0.142474	1
HOOK1	59567	747	-3	414900	96075	0	5	0	0	50	28	5296200	0.142497	1
AMN	758150	286	50	235950	80850	0	2	1	0	50	7	3764400	0.14257	1
RAB17	492799	440	11	115875	32400	0	1	0	0	50	16	4994475	0.142676	1
SH3BP5L	411701	567	-4	205950	64500	0	2	0	0	50	11	3696750	0.143034	1
COL11A1	37620	742	-20	1009950	304500	0	16	2	0	16	5	1413600	0.14313	1
CHST3	762207	169	54	247875	77025	0	3	0	0	50	9	4453950	0.143175	1
KRTAP26-1	6302	1011	-69	108900	33525	0	3	0	0	50	17	2813250	0.143203	1
GMCL1	857542	180	44	288750	71250	0	2	0	0	50	10	3953625	0.143237	1
ISOC2	1048909	399	24	115875	38475	0	1	0	0	50	13	4396575	0.14329	1
RHOU	689585	450	9	136350	40275	0	1	0	0	50	7	3624000	0.143298	1
PIK3AP1	794261	622	28	438000	120450	0	2	1	0	50	16	5775450	0.143599	1
FAM129A	349492	479	3	504375	134400	0	4	0	0	50	6	4539750	0.143601	1
FAM154B	382946	701	18	215700	55875	0	2	0	0	50	24	6043425	0.143837	1
SUMO1	371912	192	41	59850	13050	0	1	0	0	50	8	4188000	0.143911	1
SULT1C2	361432	609	-10	185475	43575	0	2	1	0	50	13	3020775	0.144052	1
KNCN	608423	266	25	53775	16875	0	1	0	0	50	8	4012800	0.144367	1
TUB	189808	555	12	312150	87000	0	4	0	0	50	13	4547250	0.14454	1
NOP56	792941	450	48	322950	89475	0	3	1	0	50	17	5361675	0.144577	1
CCR6	149346	696	40	198375	56550	0	4	1	0	50	20	4498050	0.144637	1
OR2T27	141426	710	-10	164475	49950	0	3	0	0	50	30	6321450	0.144787	1
CACNA1E	111356	832	10	1231350	342975	0	19	7	0	50	32	4650075	0.144899	1
UROC1	289633	508	52	401250	114675	0	4	1	0	50	15	4913550	0.14499	1
SNCA	65544	475	-7	78525	21150	0	2	0	0	50	22	4363875	0.145455	1
PACS1	2403161	236	49	521850	149550	0	3	1	0	50	13	4189200	0.14565	1
IGSF1	42910	NaN	15	731475	204975	0	12	2	0	50	23	4108575	0.145708	1
GSTK1	379894	399	14	152700	44175	0	2	0	0	50	11	4822350	0.145759	1
HARBI1	914919	176	39	183975	53175	0	2	0	0	50	8	4618650	0.145957	1
TSPAN4	1799017	232	51	129525	38100	0	1	1	0	50	10	3953025	0.145987	1
PXT1	968861	146	41	76500	17325	0	1	0	0	50	9	5633850	0.146033	1
VCAM1	277299	899	-6	397425	109275	0	6	0	0	49	14	3987600	0.14606	1
FAM171A1	211657	716	8	468675	139500	0	4	1	0	50	13	5146275	0.146093	1
ANTXR1	338803	288	14	322650	90450	0	2	0	0	50	9	4323300	0.146128	1
RAB5B	2080397	229	31	119325	30975	0	1	0	0	50	14	4275000	0.146544	1
TSHZ3	8215	1022	-74	569775	161925	0	12	1	0	19	4	1040175	0.146616	1
TNFAIP2	952836	211	40	342600	108525	0	2	1	0	50	8	4799025	0.146821	1
ERP44	246986	681	19	229650	54975	0	2	0	0	50	17	4441125	0.146897	1
RAB11FIP2	100461	912	-1	278775	71100	0	3	0	0	50	15	4085025	0.147036	1
IL15RA	650283	305	32	141150	45150	0	2	0	0	50	15	5890275	0.147178	1
CST1	160568	881	-48	76725	21375	0	2	0	0	50	17	3346350	0.147401	1
KIFAP3	181109	743	2	445725	106650	0	4	0	0	41	18	4043325	0.147617	1
SLC18A2	202102	624	0	282450	78675	0	5	1	0	35	15	2753775	0.147667	1
STAU1	877789	147	49	315825	89175	0	2	0	0	50	12	5030025	0.147704	1
SENP7	555098	622	1	583275	146850	0	5	0	0	50	23	5940975	0.147721	1
PLTP	725555	209	59	265200	81750	0	3	0	0	50	15	4080300	0.147809	1
LCE6A	NaN	NaN	NaN	43650	11925	0	1	0	0	50	32	8364225	0.147965	1
ASB12	57924	NaN	2	160500	49650	0	3	0	0	50	29	5545950	0.148189	1
CBFA2T3	967879	252	41	344025	107325	0	3	0	0	50	10	4927650	0.148195	1
EFCAB5	652131	303	15	857325	214800	0	2	0	0	50	4	4446075	0.148302	1
BBS5	370890	418	22	193200	48000	0	1	0	0	50	10	5311200	0.148547	1
ZNF91	410897	1524	-57	647775	159525	0	7	0	0	18	11	2130900	0.148823	1
KIR2DL1	NaN	NaN	NaN	189000	53325	0	2	1	0	28	10	2798925	0.148976	1
ASXL2	602691	287	31	755475	223725	0	4	1	0	50	13	5243100	0.149175	1
PRMT5	1177534	225	34	360750	98475	0	2	1	0	50	5	3407775	0.149268	1
SPINK1	137041	470	2	45600	11550	0	1	0	0	50	14	3806475	0.149354	1
LCP2	79392	629	34	301350	77100	0	3	1	0	50	11	4134600	0.149703	1
ZNF259	419339	326	36	254625	68025	0	3	0	0	50	15	4456725	0.150028	1
PROSC	651180	379	15	151650	41400	0	1	0	0	50	10	4427475	0.150038	1
CLEC4C	206421	467	15	121275	27675	0	1	0	0	50	15	4457100	0.150114	1
TELO2	1254229	256	34	439125	144525	0	4	0	0	34	6	2555700	0.150125	1
ALG14	275272	425	-9	114450	35175	0	2	0	0	50	15	4442475	0.15013	1
FAIM	198181	515	26	127950	31350	0	1	0	0	50	14	4262100	0.150354	1
TEX15	352456	346	11	1503300	382650	0	6	1	0	32	6	2940450	0.150577	1
KRTAP5-2	NaN	NaN	NaN	93675	26925	0	1	0	0	50	32	8379225	0.150894	1
DDX56	1462615	191	56	292725	88875	0	2	0	0	50	2	4058250	0.150983	1
KCNJ1	194422	602	1	208125	57825	0	3	0	0	50	18	4273425	0.151031	1
CXorf56	617823	NaN	30	125775	31050	0	1	0	0	50	16	4773150	0.151076	1
C19orf48	655673	589	25	59550	20100	0	1	0	0	50	13	5191875	0.15114	1
MYL4	960078	160	22	111000	29400	0	1	0	0	50	17	4506375	0.15118	1
TOMM6	NaN	NaN	NaN	40425	12000	0	1	0	0	50	32	8364300	0.151242	1
IGSF22	616892	562	25	716175	199350	0	7	0	0	38	8	3531450	0.15136	1
KRTAP4-9	NaN	NaN	NaN	113175	29250	0	2	0	0	50	32	8381550	0.151394	1
MUC4	920866	365	49	636825	178350	0	5	2	0	50	15	5147025	0.15148	1
ZCWPW1	1454967	172	57	360825	91650	0	2	0	0	50	1	3999900	0.15162	1
KLHL38	517269	192	22	308850	86700	0	2	0	0	50	9	4058775	0.15169	1
PNP	464497	395	17	156825	43425	0	1	0	0	50	11	4505400	0.151722	1
LY6K	384374	412	23	118275	28875	0	1	0	0	50	16	4927125	0.151826	1
HINFP	1324478	195	58	285600	72150	0	2	0	0	50	11	4323900	0.151906	1
FGA	59962	1036	-4	468150	131475	0	6	0	0	19	8	1894725	0.15193	1
PRPF31	735613	439	-53	272550	76650	0	3	0	0	50	30	6192900	0.151957	1
OAF	323731	198	31	143475	44175	0	1	0	0	50	11	4773750	0.152059	1
EMD	2277674	NaN	40	137550	39075	0	1	0	0	50	12	4333650	0.152338	1
LMO4	279257	521	-10	91275	24375	0	1	0	0	50	24	5171250	0.152632	1
COCH	428678	454	11	298950	82875	0	2	0	0	50	13	4662525	0.152778	1
ELANE	2168802	198	28	138525	46875	0	2	0	0	50	10	4756800	0.152971	1
DSCR3	349267	263	58	162300	45150	0	1	0	0	50	9	4347975	0.153063	1
FAM160A2	466636	728	4	503775	171450	0	4	1	0	48	17	4727700	0.153155	1
RGS5	194452	794	-8	102000	24450	0	2	0	0	50	20	4153275	0.1534	1
SPATS1	993997	443	40	167850	42300	0	2	0	0	50	12	5247900	0.153452	1
C2orf49	198223	381	8	126000	34425	0	2	1	0	47	11	3681450	0.153478	1
OR5AU1	730598	357	36	188100	56700	0	2	0	0	50	11	5173650	0.153677	1
KRT3	1444461	422	38	332175	100050	0	5	0	0	50	18	4713675	0.154001	1
FAM19A3	559669	325	27	97275	20850	0	2	0	0	50	19	4879275	0.154112	1
HP	438866	372	19	221775	58800	0	1	0	0	50	6	4425975	0.154175	1
FSD1	2122615	220	27	271725	74550	0	2	0	0	50	14	5026125	0.154296	1
CLCN3	186100	464	12	472575	124350	0	3	0	0	50	12	4617900	0.154337	1
DGKI	196508	861	-7	588225	161250	0	7	0	0	22	9	2309850	0.154463	1
KLRC1	382960	334	1	130575	32775	0	1	0	0	50	17	4801275	0.154731	1
TNFRSF9	381467	207	24	142425	36675	0	2	0	0	50	12	4505700	0.15476	1
SETBP1	15027	678	31	872475	252075	0	11	1	0	22	4	1898250	0.1548	1
NSUN2	253355	585	6	424950	110100	0	4	1	0	50	16	4398000	0.154811	1
RNGTT	202476	672	37	334875	82275	0	2	1	0	50	19	4459650	0.154877	1
SUCLA2	322899	636	35	254250	68400	0	2	0	0	34	5	2217150	0.155021	1
OR4S1	278638	642	-40	160950	48075	0	3	0	0	50	27	4604625	0.155205	1
TAF1A	228041	467	-2	255675	57750	0	3	0	0	50	22	4341150	0.155325	1
AOX1	572062	160	23	736725	198150	0	2	0	0	50	5	4213275	0.155616	1
ZDHHC20	383737	430	34	200700	48825	0	2	0	0	50	18	4194825	0.155761	1
AP3M1	776926	227	49	228600	61425	0	1	0	0	50	5	4063575	0.155842	1
SPCS1	1217701	272	47	90450	27450	0	1	0	0	50	29	6144900	0.155917	1
CLECL1	251092	648	8	91275	23025	0	2	0	0	50	25	4717725	0.156324	1
GBX1	611046	337	38	182850	63525	0	2	0	0	50	14	3818400	0.156374	1
CTTNBP2NL	559406	335	23	336300	99300	0	4	0	0	19	8	2249250	0.156641	1
RBPMS	473452	363	27	147900	42225	0	1	0	0	50	10	3984525	0.156917	1
FAM107A	534993	383	31	78675	21900	0	1	0	0	50	4	4131075	0.157124	1
NKX2-8	49455	583	-20	120300	42600	0	2	0	0	50	27	4200075	0.15716	1
IRF9	974559	220	41	213000	59925	0	1	0	0	50	8	5175375	0.157174	1
TBC1D8	333394	406	17	621975	165300	0	3	0	0	47	6	4598400	0.157177	1
PLA2G3	731144	218	40	269475	80175	0	3	0	0	50	6	5292675	0.15725	1
ADAMTS12	373086	875	7	865500	232275	0	12	1	0	25	7	2028600	0.157252	1
EFNA5	78424	628	21	125700	32475	0	1	0	0	50	15	4464825	0.158284	1
C9orf9	1952019	575	33	94350	23775	0	2	0	0	50	17	3914475	0.158426	1
FBXW7	117295	501	51	457800	122700	0	2	0	0	50	15	5057925	0.158429	1
ATP1A2	835734	386	23	548325	160650	0	2	0	0	50	14	5724975	0.158679	1
MS4A1	333232	899	13	163125	43425	0	2	0	0	50	27	4167000	0.158686	1
TAC3	2026922	199	41	70200	17325	0	1	0	0	50	8	4481250	0.158827	1
CLNK	214087	1111	17	248100	57675	0	3	0	0	50	17	3914925	0.158874	1
CD68	1957426	194	24	185325	58800	0	1	0	0	50	9	4629675	0.158997	1
LILRA5	742939	507	-9	176700	51000	0	3	0	0	50	23	3785625	0.159024	1
ASCL4	119393	805	22	87450	30000	0	2	0	0	50	17	4509300	0.159143	1
AP1S1	1044715	199	39	88650	22275	0	1	0	0	50	3	3914100	0.159243	1
FBLN2	375523	199	36	433875	117825	0	7	1	0	50	16	4210200	0.159306	1
NSMCE2	328239	420	38	139875	32925	0	1	0	0	50	15	4728975	0.159381	1
EDAR	358833	424	14	245250	67725	0	2	0	0	50	13	4353975	0.159476	1
TUBG2	1740597	177	36	245625	68475	0	3	0	0	50	11	4624350	0.159489	1
TSEN15	372562	761	8	97875	25875	0	1	0	0	50	25	5231550	0.15959	1
MCF2	68546	NaN	-2	583575	136200	0	6	0	0	18	6	2058300	0.159632	1
FOXK2	2114072	155	26	340275	113100	0	4	0	0	50	11	5236050	0.159694	1
ATPAF1	612038	266	23	178650	50625	0	1	0	0	50	7	3958350	0.159707	1
NUP35	349831	524	11	178125	50025	0	3	1	0	50	15	3990000	0.159708	1
YIPF2	2009333	193	41	169200	52875	0	1	0	0	50	10	4597500	0.159727	1
PPP1R12A	222118	398	-8	566850	151575	0	3	0	0	50	14	4828050	0.160035	1
MYBPC1	348152	448	6	664575	167925	0	5	1	0	50	4	3537450	0.160089	1
MPND	2122615	220	27	271350	79200	0	2	0	0	50	14	5026125	0.160118	1
F13A1	44522	696	22	399900	107475	0	5	1	0	50	19	4477125	0.160307	1
CLRN2	271399	912	37	122925	37050	0	2	0	0	50	11	3708450	0.160456	1
HRC	2011861	267	47	387975	89475	0	3	1	0	50	9	4347750	0.160522	1
FOLR3	715293	267	62	136275	33375	0	2	0	0	50	10	3811875	0.160817	1
SMYD1	175471	543	6	272175	67800	0	4	0	0	50	20	4828725	0.160901	1
EEF1A1	716887	139	38	248100	70725	0	1	0	0	50	5	4444575	0.160928	1
TCEA1	267995	392	29	170850	41100	0	1	0	0	50	14	5454075	0.16108	1
TTC9B	1005838	400	30	122925	41550	0	1	0	0	50	9	3796125	0.161258	1
SH2B2	574073	361	45	303825	100275	0	3	0	0	50	15	4411650	0.161669	1
MIOX	1075525	207	42	159900	41250	0	1	0	0	50	10	4512225	0.161699	1
NKG7	368509	610	-9	87450	27300	0	1	0	0	50	14	3017175	0.162078	1
OCRL	330789	NaN	22	504075	125475	0	3	1	0	50	16	5201850	0.162135	1
DCAKD	831501	191	28	121275	38025	0	2	0	0	50	16	5018250	0.162165	1
VSTM1	798576	338	-46	133275	33900	0	1	0	0	50	12	3926250	0.162304	1
SFXN4	789279	149	29	189900	50400	0	1	0	0	50	10	4983375	0.162452	1
P4HA1	539936	354	44	310950	79650	0	2	0	0	50	10	4154775	0.162579	1
STAG3	1382416	198	55	674550	183600	0	4	0	0	50	5	3653475	0.162705	1
RASGRP3	124045	680	9	381600	98325	0	2	0	0	50	20	5516475	0.16271	1
NT5C2	562038	150	47	316125	78525	0	2	0	0	50	9	3759375	0.162794	1
MESP2	934542	212	37	200175	69375	0	1	0	0	50	6	4419900	0.1629	1
DLEC1	310440	411	28	986550	275025	0	5	1	0	50	13	5405550	0.163297	1
ACADSB	256010	673	17	237675	63600	0	2	0	0	50	15	3943725	0.163334	1
GRXCR2	394778	568	-4	134925	34950	0	1	0	0	50	10	3440700	0.163594	1
ABI3	816202	346	24	191175	62850	0	2	0	0	50	9	5135925	0.163766	1
IYD	286182	334	29	193950	44775	0	2	0	0	50	7	4093500	0.163768	1
ZNF579	1094560	399	4	280500	100425	0	3	0	0	19	1	971250	0.163872	1
CALCOCO1	1501666	272	56	375075	104625	0	3	0	0	50	12	4321125	0.164006	1
PTPLAD2	144026	601	5	130425	32700	0	1	0	0	50	15	3920400	0.164341	1
FCER2	688482	384	31	179550	46800	0	2	0	0	50	9	4771650	0.164363	1
SLC25A14	301928	NaN	28	179400	48750	0	1	0	0	50	13	5542800	0.164773	1
PPARG	372685	222	25	275550	71850	0	4	1	0	50	16	4793400	0.165247	1
GOLT1A	557652	370	34	71850	21525	0	1	0	0	50	7	4641525	0.165599	1
HAL	366272	436	8	359775	102375	0	2	0	0	50	8	4154700	0.165699	1
KRT1	1441383	464	29	341100	101925	0	5	1	0	50	19	4422450	0.165758	1
FAM25A	NaN	NaN	NaN	49725	13725	0	1	0	0	50	32	8366025	0.165808	1
FAIM3	467839	385	39	206325	64800	0	2	0	0	50	8	4773450	0.165809	1
KIAA1210	556208	NaN	8	909375	256575	0	8	1	0	31	7	3015450	0.165958	1
DSCAML1	413931	624	44	1120425	335775	0	7	0	0	26	4	2302275	0.166044	1
ITK	266925	1180	30	345450	88575	0	2	0	0	50	16	4574700	0.166205	1
CYBA	802673	189	41	104550	33150	0	1	0	0	50	16	4371525	0.166245	1
FCRL1	113186	829	26	246900	67200	0	2	1	0	50	16	4134825	0.166247	1
XPO6	879658	233	39	611775	168975	0	3	0	0	50	7	4494900	0.166369	1
SLC6A16	2237411	309	35	393150	114225	0	3	0	0	50	8	4348725	0.166448	1
AGPAT9	186399	436	21	238050	65475	0	2	0	0	50	15	3943350	0.166467	1
PPY	920082	241	29	50550	16500	0	1	0	0	50	10	3679125	0.166565	1
B3GNTL1	303219	483	14	200925	54675	0	2	0	0	50	17	4175025	0.166704	1
EMR2	1032767	448	29	448425	124875	0	4	0	0	50	14	5075175	0.166809	1
SPANXN2	4811	NaN	-27	98175	25350	0	2	0	0	50	60	6050700	0.166864	1
OR51V1	109545	1056	-1	167400	49725	0	3	0	0	50	13	3791325	0.167046	1
RSPH1	411865	374	67	173775	42675	0	1	0	0	50	8	3974550	0.167069	1
INHA	548994	487	35	182550	66075	0	1	0	0	50	12	5248125	0.167076	1
CLDN10	228898	397	50	160350	46875	0	2	0	0	50	12	4509600	0.167271	1
LRCH4	1651125	242	60	357300	120150	0	3	0	0	50	10	4476600	0.167275	1
RNF133	53042	1027	6	199425	55500	0	2	0	0	50	24	4867875	0.167317	1
FCRL5	234921	764	25	516825	157725	0	6	1	0	50	15	3994725	0.167382	1
TMEM199	1405196	214	10	111225	35250	0	1	0	0	50	18	4740150	0.167443	1
TMEM56	228305	452	-8	145950	37650	0	2	0	0	50	13	4297575	0.167469	1
CST2	159399	889	-45	76725	21375	0	1	0	0	50	22	3545025	0.167537	1
EIF2B2	875817	222	53	190200	54150	0	3	1	0	50	7	3832725	0.167729	1
DEFA5	124400	715	-3	49800	15675	0	1	0	0	50	11	3840000	0.167788	1
PAGE2B	214019	NaN	18	63450	15975	0	1	0	0	50	9	4385175	0.167842	1
FAM84B	203378	592	-8	160800	50025	0	2	1	0	46	18	4611675	0.167868	1
ZNF791	1975767	409	1	316350	75825	0	2	0	0	50	18	5862900	0.167978	1
DRP2	417357	NaN	26	525600	140850	0	3	1	0	50	16	5239725	0.168122	1
FAM3C	100604	535	-1	130650	31350	0	1	0	0	50	19	5083350	0.168205	1
ASPA	403115	442	6	173175	44175	0	1	0	0	50	8	3740400	0.168218	1
TMEM158	NaN	NaN	NaN	145275	57900	0	1	0	0	50	32	8410200	0.168371	1
SNRPN	NaN	NaN	NaN	126150	41925	0	2	0	0	50	32	8394225	0.168495	1
LHPP	305373	430	22	145425	43350	0	1	0	0	50	11	4452750	0.168507	1
CATSPERG	1467279	253	0	639675	168525	0	3	0	0	36	7	2579700	0.168608	1
ABHD12B	411016	431	41	164175	42825	0	2	0	0	50	13	5182500	0.168646	1
ETNK2	557652	370	34	210525	57000	0	2	0	0	50	7	4641525	0.168687	1
NDUFS8	1263224	251	47	115575	32250	0	1	0	0	50	20	5191050	0.168861	1
ASAH1	366238	474	20	249000	64425	0	2	0	0	50	14	4918200	0.168878	1
ZNF691	803442	334	27	152175	41100	0	1	0	0	50	12	4588425	0.169188	1
LIN54	667566	169	45	397800	119250	0	2	1	0	50	17	4411050	0.169277	1
ATF7IP	339265	882	12	672375	198150	0	5	0	0	23	6	1744575	0.169285	1
AFF2	97330	NaN	-13	717600	198375	0	10	1	0	50	17	4506225	0.16932	1
AIM2	97976	866	8	187275	49425	0	2	0	0	50	26	4722375	0.169482	1
TGS1	324398	409	17	472800	114450	0	2	0	0	50	8	4912275	0.169516	1
APLN	340263	NaN	46	41100	13350	0	1	0	0	50	18	4351575	0.169559	1
HEPH	282730	NaN	4	660300	176475	0	4	0	0	26	5	2438250	0.169662	1
IAPP	NaN	NaN	NaN	48150	14400	0	1	0	0	50	32	8366700	0.169785	1
NHLRC4	1115707	213	39	62100	21600	0	1	0	0	50	6	3575100	0.170178	1
FNTB	501431	387	39	239475	66075	0	1	0	0	50	7	5033775	0.170199	1
FOXL1	47545	445	10	173775	59775	0	2	0	0	50	21	4684200	0.170507	1
XKR7	1006109	386	37	293700	99600	0	4	1	0	50	15	3574200	0.170591	1
DDX53	86947	NaN	6	334950	92100	0	3	0	0	50	18	4064550	0.170644	1
RAB3C	142186	420	9	127125	30825	0	2	0	0	50	15	4188900	0.1707	1
CCDC40	663665	237	27	620775	168300	0	4	0	0	50	9	4935150	0.170743	1
INSL4	372067	616	20	73275	22575	0	1	0	0	50	11	3990975	0.170777	1
DNAJB2	694442	193	44	178125	51375	0	2	0	0	50	18	4825575	0.1708	1
LCE1F	64902	818	18	62250	17850	0	1	0	0	50	18	4355550	0.170801	1
CMIP	334492	428	21	424050	121350	0	2	0	0	33	4	3543975	0.170891	1
TNIP1	892080	382	27	349725	95550	0	3	1	0	50	16	4410600	0.170961	1
DBF4	202733	758	14	374850	90675	0	4	0	0	46	14	4597800	0.171265	1
COPB1	365537	228	11	523800	139050	0	3	1	0	50	11	4514625	0.171569	1
C11orf45	NaN	NaN	NaN	78075	23175	0	1	0	0	50	32	8375475	0.171668	1
KCNJ4	1466610	215	23	231750	70200	0	3	0	0	50	9	3357300	0.17182	1
CUX1	554381	461	45	961800	275025	0	4	1	0	50	18	5498475	0.17187	1
ROGDI	706891	195	33	158925	44925	0	1	0	0	50	9	4106025	0.171947	1
PDE4C	1178047	210	43	406050	121575	0	3	1	0	50	22	4696950	0.172112	1
VN1R2	427680	921	-46	207000	61200	0	3	0	0	50	13	3650850	0.17214	1
CLEC1A	396940	445	-1	155625	39000	0	1	1	0	50	12	4152375	0.172148	1
PSMA6	452722	188	40	136650	35475	0	1	0	0	50	12	3775500	0.17217	1
FOXN2	254318	752	23	233625	62475	0	3	0	0	50	17	5339025	0.172224	1
FOXP1	99202	675	-1	403575	106500	0	3	0	0	50	17	4346325	0.172298	1
OR4K17	383274	768	-37	179175	53025	0	3	0	0	50	22	3945150	0.172302	1
KLF16	2226995	214	26	125175	46950	0	2	0	0	50	13	5095950	0.172525	1
BRIP1	326357	412	-9	683250	177600	0	6	0	0	50	16	5009325	0.172701	1
DLX2	534370	295	34	170925	52950	0	1	0	0	50	9	4587825	0.172721	1
UHMK1	334603	248	3	236025	65025	0	2	0	0	50	7	4778850	0.172748	1
PSMG1	383292	235	30	158175	42300	0	1	0	0	50	18	5430450	0.172831	1
CLVS2	138384	1106	-26	176850	48150	0	3	1	0	45	51	5451000	0.17294	1
MOCS1	45558	966	22	228450	68325	0	2	0	0	50	17	4444950	0.173061	1
AGAP4	136259	NaN	34	354075	99525	0	2	0	0	50	10	4573425	0.173114	1
MAP1LC3B	583365	363	27	70200	17550	0	1	0	0	50	7	4030875	0.173241	1
TRAF3IP3	220312	429	18	306375	79725	0	3	0	0	50	11	4587525	0.173249	1
NKX3-2	134006	592	24	168450	58350	0	2	1	0	50	17	4280250	0.173334	1
DDC	180088	561	11	264375	72900	0	3	0	0	50	14	4323150	0.173453	1
AKT2	1005838	400	30	266700	70350	0	3	0	0	50	9	3796125	0.173455	1
EPHA4	54488	1025	5	535425	145650	0	6	0	0	50	20	4548450	0.17369	1
PPARGC1A	19326	405	2	434325	115800	0	3	1	0	50	15	3881325	0.173833	1
SNUPN	594867	165	39	199800	51075	0	1	0	0	50	9	4424475	0.173965	1
TPSB2	1275017	294	21	145425	45150	0	1	0	0	50	12	4619475	0.174073	1
CDAN1	610808	453	26	647850	205350	0	3	1	0	50	6	4276200	0.174153	1
CD72	1202125	248	37	196500	53700	0	2	0	0	50	8	4379250	0.174335	1
JAK1	269434	396	-5	641400	159825	0	4	1	0	50	15	4310175	0.174449	1
KRT40	977588	404	10	233550	64125	0	2	0	0	50	10	3007725	0.174457	1
LRRC2	283343	528	42	207450	50850	0	1	0	0	50	7	3975075	0.174562	1
NLRP11	991833	362	-35	555750	150300	0	5	0	0	50	11	4770150	0.174568	1
SH2D7	434458	271	63	238350	71250	0	1	0	0	50	6	4432275	0.174614	1
KATNAL1	288583	374	48	269250	71175	0	3	0	0	50	21	4345875	0.17477	1
C11orf58	466700	635	-21	103875	23925	0	1	0	0	50	18	3689325	0.174817	1
SIX5	929036	203	43	361575	139725	0	3	0	0	50	10	4764075	0.174973	1
OIT3	635147	291	38	293100	82650	0	2	0	0	50	11	4052850	0.174998	1
TWIST1	103347	812	-15	104925	33000	0	1	0	0	50	26	4929675	0.175154	1
INO80C	368170	474	38	124350	35625	0	1	0	0	50	14	4043325	0.175342	1
TRPM1	277407	497	28	872775	233325	0	3	1	0	50	6	4059675	0.17544	1
FAM86A	552298	419	3	176550	53625	0	1	0	0	50	9	4179150	0.175675	1
OR5B17	475497	835	-29	163425	48750	0	4	2	0	50	26	3438375	0.175678	1
MRPS21	1213150	197	38	49125	12075	0	1	0	0	50	12	4439250	0.17568	1
RIMS3	678456	421	20	163800	50175	0	3	0	0	50	14	4755450	0.175815	1
ASNA1	1959466	226	29	190200	51225	0	1	0	0	50	11	4935900	0.175989	1
ZNF670	379967	612	-15	214050	51900	0	2	0	0	50	10	3329325	0.176076	1
C1orf146	304492	524	-3	101325	25350	0	2	0	0	50	26	4828350	0.176273	1
INSL5	335045	692	-16	73500	19650	0	1	0	0	50	27	3766650	0.17649	1
OR4S2	1295	1091	-20	163950	46650	0	3	0	0	50	40	4037100	0.17654	1
OTOS	340416	482	28	49275	13275	0	1	0	0	50	14	4724700	0.176883	1
SNTG2	78833	824	-24	298275	80625	0	7	1	0	50	34	3816600	0.176911	1
NKAPL	273319	502	35	215475	57000	0	3	0	0	50	13	3731025	0.176914	1
MS4A6E	433906	899	24	79200	23850	0	2	0	0	50	25	3857325	0.1771	1
NPL	651460	626	22	179175	47400	0	2	0	0	50	9	3681000	0.177129	1
GUCY2F	131317	NaN	29	599775	165675	0	6	0	0	50	16	5500575	0.177318	1
COL9A1	126322	633	5	513075	159225	0	4	0	0	37	11	3180225	0.177481	1
CTSF	1343990	194	62	262800	75825	0	2	0	0	50	9	4213950	0.178033	1
SPARC	725286	496	43	170400	42900	0	1	0	0	50	15	5353650	0.178078	1
MPV17L2	1178047	210	43	109275	34500	0	1	0	0	50	22	4696950	0.17818	1
KLHL29	NaN	NaN	NaN	425700	131850	0	4	0	0	50	32	8484150	0.178469	1
NMUR1	1052303	216	43	216975	73050	0	1	0	0	50	9	5347875	0.178837	1
MEAF6	446254	357	25	114975	28125	0	1	0	0	50	13	3497850	0.178857	1
FOXO4	759088	NaN	27	258975	84375	0	2	0	0	50	19	5458875	0.178911	1
PLA2G2F	567393	501	23	116775	30375	0	1	0	0	50	14	3683775	0.179093	1
LCE3E	285984	752	17	49350	14325	0	1	0	0	50	16	4760475	0.179153	1
CCR3	212198	634	46	197250	59025	0	2	0	0	50	14	3111225	0.179311	1
KRTAP20-1	22916	1048	-79	30300	7950	0	1	0	0	50	27	3425100	0.179353	1
FAM188A	70308	903	-2	250350	63300	0	3	0	0	50	16	4257900	0.179365	1
HIST1H2BD	398813	636	53	67200	20325	0	2	1	0	19	7	750975	0.179369	1
OR10X1	179404	940	1	167475	51225	0	4	0	0	50	34	4840950	0.179499	1
ZNF486	375734	904	-57	255750	61050	0	2	0	0	50	14	3744450	0.179681	1
BTN2A2	378286	330	51	279975	80025	0	2	0	0	50	15	4452150	0.179728	1
LCTL	553330	219	58	313500	80700	0	2	0	0	42	10	3869925	0.179733	1
CNP	2081077	206	23	220725	66825	0	1	0	0	50	8	4845225	0.180121	1
NUP54	525212	403	38	276975	75825	0	2	0	0	50	5	4389300	0.180277	1
FCN2	229567	450	26	170400	48300	0	2	0	0	50	7	3523725	0.180327	1
VWC2	53908	941	-13	171900	50175	0	5	1	0	33	30	3509850	0.18033	1
SLCO1A2	481259	873	-33	369000	96525	0	5	0	0	50	23	3602775	0.180366	1
DRAM2	376648	708	13	146400	40125	0	1	0	0	50	17	4676775	0.180644	1
CHMP1A	1090549	219	38	160725	11850	0	1	0	0	50	7	3487050	0.180718	1
ATP6V0E1	489007	309	40	46500	12000	0	1	0	0	50	12	3651750	0.180758	1
LRRIQ4	404285	689	13	297225	85050	0	2	0	0	50	14	4493250	0.180856	1
TTC38	519654	205	31	258075	71325	0	2	0	0	50	14	4053075	0.18094	1
PDGFD	19576	992	-10	202200	53625	0	3	0	0	50	40	5143875	0.180978	1
WLS	331085	524	-20	321600	82050	0	2	0	0	50	16	5789925	0.181251	1
RASSF1	843769	206	51	208125	62775	0	1	0	0	50	7	4313100	0.181447	1
CD200	260383	621	20	158700	45825	0	2	1	0	50	11	3975750	0.181632	1
NOD1	623997	400	37	504150	148800	0	3	0	0	50	6	4308825	0.181743	1
COL6A5	202934	533	11	1372800	368025	0	9	2	0	50	12	4979400	0.181776	1
FXYD7	745516	357	-9	47475	12150	0	1	0	0	50	13	3762000	0.181796	1
NANOS3	754888	241	31	98175	33000	0	1	0	0	50	20	4195950	0.181809	1
PYGO2	1612870	224	35	208050	68475	0	1	1	0	50	6	3895050	0.181954	1
ACPT	652250	593	27	220800	76875	0	2	0	0	50	20	4733250	0.181959	1
UBR7	325787	222	35	243300	53250	0	3	0	0	50	14	3770400	0.182089	1
TGM4	466410	380	31	375150	99375	0	2	1	0	50	8	3935250	0.18209	1
GLRA2	78081	NaN	18	261075	68100	0	4	0	0	50	17	4524600	0.182124	1
MOGAT1	251851	308	19	183375	48825	0	1	0	0	50	10	4200750	0.182194	1
TMEM202	1116695	366	41	148800	39750	0	2	0	0	50	11	3781650	0.18234	1
CAMK1G	204559	405	-3	262875	69900	0	3	0	0	50	16	4493925	0.182379	1
HGF	57326	604	17	409800	101175	0	2	1	0	50	19	4942725	0.182393	1
PTPRQ	NaN	NaN	NaN	1164225	309075	0	9	3	0	50	35	8661375	0.182415	1
NOX3	108543	628	13	311700	84300	0	3	1	0	46	16	3614625	0.182532	1
NGB	554839	418	37	80550	24750	0	1	0	0	50	7	4945725	0.182592	1
C12orf45	514255	204	37	102750	26400	0	1	0	0	50	19	3938100	0.182683	1
WFDC13	777303	359	16	55275	10875	0	1	0	0	50	17	4157850	0.182725	1
PTH2R	221399	671	0	302475	80250	0	3	0	0	50	15	4028925	0.182819	1
ADIG	525955	539	39	45300	10725	0	1	0	0	50	23	5393850	0.182884	1
GPR107	622734	222	29	333225	89550	0	3	0	0	50	11	4477350	0.183392	1
DNA2	761140	294	29	626400	165825	0	3	0	0	50	10	5290725	0.183394	1
ATP6V1F	845100	361	49	63600	18750	0	1	0	0	50	12	5334675	0.183668	1
NXPH2	69057	672	-4	140175	39600	0	3	1	0	48	23	4169025	0.183812	1
NXF5	272029	NaN	23	208350	50625	0	2	0	0	50	22	5132475	0.183842	1
SPSB3	1604603	288	36	190650	55050	0	1	0	0	50	8	4364550	0.183843	1
RAB11B	726988	204	0	118875	33000	0	2	1	0	24	3	1795125	0.183876	1
ZNF195	560134	470	28	347475	82275	0	2	1	0	50	15	5014350	0.183914	1
OR2T4	104321	936	-39	183075	52500	0	3	0	0	50	38	3842475	0.184169	1
SFRP5	555867	209	33	167325	49125	0	1	1	0	50	11	4742175	0.184388	1
NR1I2	422482	474	24	257400	70200	0	3	0	0	50	16	6247125	0.184476	1
CPNE4	238347	974	8	310500	79425	0	4	1	0	50	14	4468425	0.18466	1
KISS1	557652	370	34	71400	24225	0	1	0	0	50	7	4641525	0.185025	1
UBXN2A	240935	226	33	145650	35250	0	1	0	0	50	13	3815475	0.185044	1
ABT1	411992	498	24	142650	43875	0	2	0	0	50	17	5685300	0.18512	1
TTLL10	2356409	196	27	365400	108675	0	4	1	0	50	19	5635200	0.185133	1
RPL34	160719	574	14	65850	18300	0	1	0	0	50	10	4252425	0.18527	1
FASLG	116331	506	7	149250	43800	0	2	0	0	50	14	4522275	0.185305	1
PNO1	197504	594	14	137925	38700	0	1	0	0	50	14	3941925	0.185418	1
ZCRB1	174511	545	18	125325	28125	0	3	1	0	14	4	743550	0.185521	1
HOXB13	727820	415	24	146625	46650	0	2	0	0	50	19	6239325	0.185964	1
EBAG9	134329	623	8	120150	29700	0	1	0	0	50	20	4281375	0.186129	1
CHCHD5	590285	166	36	60750	16875	0	1	0	0	50	8	4173000	0.186375	1
HDHD2	119441	561	-11	141150	39750	0	1	0	0	50	19	4521900	0.186898	1
PSD2	714699	223	64	412575	121125	0	4	0	0	50	12	3454650	0.187023	1
C17orf99	NaN	NaN	NaN	142875	40725	0	1	0	0	50	32	8393025	0.187072	1
LUZP4	226836	NaN	8	171000	44100	0	2	0	0	50	14	5023800	0.187154	1
OSGEP	464497	395	17	181950	53850	0	1	0	0	50	11	4505400	0.187327	1
OR10A2	427462	681	8	156300	48900	0	2	1	0	50	12	3840150	0.187669	1
SFMBT2	169112	363	12	489900	132225	0	3	0	0	50	11	4419975	0.18769	1
APOA4	419339	326	36	209550	60225	0	3	0	0	50	15	4456725	0.187827	1
PPP2R5A	485902	298	16	272625	66900	0	2	0	0	50	5	4207425	0.187869	1
RASSF4	75634	905	25	178650	47700	0	2	0	0	50	26	4654350	0.187926	1
CCL7	26189	889	-12	55425	14325	0	1	0	0	50	51	6254775	0.188062	1
FTCD	742075	538	10	286950	91950	0	3	0	0	50	11	4474125	0.188068	1
C11orf83	2425755	248	51	49425	15375	0	1	0	0	50	14	4215075	0.188097	1
PPP1R14B	1613996	257	65	78750	23850	0	1	0	0	50	6	4492500	0.188149	1
CEBPB	598211	143	41	174525	59025	0	1	1	0	50	6	3842100	0.188282	1
FOXR2	89607	NaN	10	168075	42525	0	2	0	0	50	30	4443600	0.188433	1
PDDC1	1788356	193	48	120900	35025	0	1	0	0	50	14	4035900	0.188435	1
UPRT	145779	NaN	-5	167850	46800	0	1	0	0	50	11	3987975	0.18848	1
MCF2L2	398145	606	24	621300	157875	0	4	1	0	50	13	4435875	0.188707	1
VAMP1	2702142	198	50	70725	18825	0	1	0	0	50	15	5662125	0.188907	1
OR5M1	NaN	NaN	NaN	164250	49050	0	1	0	0	50	32	8401350	0.188962	1
MAMDC2	196190	405	-10	378150	97275	0	2	0	0	50	11	4705125	0.189256	1
FAM160B1	208967	183	16	423300	114225	0	2	0	0	50	11	3301950	0.189303	1
EIF3D	1184089	359	38	308025	75150	0	2	0	0	50	13	4434675	0.189416	1
DCTN4	1015949	211	43	259725	68325	0	1	0	0	50	7	4976325	0.189419	1
ZXDC	295496	600	35	446475	142800	0	2	0	0	50	5	4105275	0.189491	1
DNAJC10	332624	421	7	446775	108075	0	2	0	0	50	6	3739350	0.189676	1
HOXD8	242935	874	15	152625	44700	0	2	0	0	50	25	4103925	0.189798	1
FBXO40	289905	613	25	378975	102975	0	3	0	0	50	17	5442975	0.189878	1
ZNF831	876466	202	15	850050	286200	0	6	0	0	50	6	5159100	0.189904	1
HDAC9	65395	684	-6	607575	166875	0	5	2	0	50	26	4808250	0.190143	1
SLC26A7	79500	987	-11	372600	99450	0	5	0	0	50	36	5211525	0.190155	1
ISG20L2	1851672	180	37	186675	54075	0	2	0	0	50	12	4945650	0.190407	1
FCHO2	449417	440	18	452775	117150	0	2	0	0	43	4	3098700	0.190796	1
IL23R	453952	581	-4	347625	86625	0	2	1	0	50	10	4106175	0.1908	1
ZNF404	464802	286	11	302550	69600	0	1	0	0	50	6	4837950	0.190981	1
CCDC43	1297937	254	27	123975	31950	0	2	0	0	50	16	4169400	0.191317	1
KLF11	922437	234	42	266625	82800	0	2	0	0	50	8	5333850	0.191446	1
ANKRD34A	NaN	NaN	NaN	244875	90600	0	2	0	0	50	32	8442900	0.191565	1
GTF3A	304169	414	59	208500	51825	0	2	0	0	50	10	4679250	0.191581	1
ZAN	1483965	336	46	1518225	436800	0	12	2	0	24	10	3361800	0.191809	1
NECAB3	710350	161	55	215700	62175	0	1	0	0	50	7	4396875	0.191888	1
SH3TC2	350600	254	15	683700	200775	0	6	2	0	50	11	4341225	0.191928	1
KCNQ1	812471	589	39	360000	112050	0	3	0	0	50	15	4357800	0.192004	1
FCGR3A	693228	503	23	157725	42300	0	1	0	0	50	15	4508025	0.192351	1
TMIGD2	2127558	220	33	151425	43650	0	1	0	0	50	10	3655650	0.192704	1
TIMD4	135146	1235	16	204000	59475	0	2	0	0	50	19	3824100	0.192726	1
ZNF148	377619	174	43	430425	111600	0	4	0	0	50	7	3612525	0.192739	1
KIAA1328	99312	893	-1	315525	83175	0	2	1	0	50	15	4717500	0.192913	1
USP17L2	475312	625	3	279825	78600	0	3	0	0	50	13	4380600	0.19295	1
ADH5	192327	549	11	203700	57075	0	1	0	0	50	11	4804350	0.193228	1
GALNT13	21842	1035	-13	307200	77775	0	6	0	0	8	8	1429575	0.193319	1
BMP2K	234707	489	30	636750	169200	0	4	0	0	50	9	4290450	0.193339	1
FAM46D	102816	NaN	-24	209700	54450	0	2	1	0	50	48	5219475	0.193353	1
ASTL	821367	251	45	228150	70425	0	1	0	0	50	6	4082400	0.193467	1
PPP1R1A	643658	392	33	95175	26325	0	1	0	0	50	5	4400175	0.193515	1
SERINC3	781823	276	46	257775	71175	0	1	0	0	50	7	4608375	0.19357	1
OR51A4	65798	1006	-15	162000	49500	0	2	0	0	50	32	4446225	0.193805	1
NR6A1	892645	345	29	263700	69075	0	2	0	0	50	16	4365750	0.193825	1
MICALCL	445785	318	-1	368250	108750	0	3	1	0	50	16	4778400	0.19387	1
COL19A1	93520	947	15	631875	184650	0	5	4	0	50	20	4161000	0.19399	1
SMOC1	607548	307	41	239175	65025	0	3	1	0	50	13	3893475	0.193993	1
PAX4	411207	619	-7	180375	59025	0	3	0	0	50	15	3170325	0.194065	1
OR52A1	109516	1024	-15	163200	47625	0	3	0	0	50	20	3938700	0.194108	1
SOX14	85683	880	-2	124425	39150	0	1	0	0	50	18	4647675	0.194118	1
TRAPPC5	688482	384	31	96375	32550	0	1	0	0	50	9	4771650	0.194299	1
RAB21	260669	431	-3	124725	33225	0	1	0	0	50	18	4239525	0.194436	1
CSTA	534078	602	44	54750	13875	0	1	0	0	50	16	4712625	0.194473	1
HHATL	369022	329	34	271350	79875	0	1	0	0	50	5	4223625	0.194528	1
PCMT1	424800	234	40	155925	43875	0	1	0	0	50	11	3917700	0.194582	1
MYO5C	534690	195	24	974475	238050	0	4	1	0	50	6	4984125	0.194596	1
CNOT2	156657	609	-17	301950	76725	0	2	0	0	50	25	5019750	0.194683	1
SUPT4H1	782135	399	22	66450	17250	0	1	0	0	50	16	6156525	0.194773	1
KLHL18	872055	242	49	308400	87825	0	2	0	0	50	6	5552700	0.194802	1
MDH1B	206970	816	1	285825	74850	0	3	0	0	50	23	4557375	0.194885	1
BRMS1L	188271	400	10	185400	41400	0	1	0	0	50	13	4646775	0.194895	1
C3orf33	304724	473	0	138075	35625	0	1	0	0	50	22	5268300	0.194921	1
SND1	566402	650	22	494550	141075	0	3	1	0	50	16	4058775	0.195073	1
KIAA0556	349212	620	12	872175	245400	0	5	3	0	50	12	3811425	0.195777	1
MEFV	1445318	253	37	413250	123150	0	6	1	0	9	4	987375	0.195857	1
TBR1	219774	676	10	358125	107400	0	4	0	0	50	17	4213425	0.195867	1
LYPD4	1360684	454	23	131850	38025	0	2	0	0	50	15	3939375	0.19596	1
OR5T3	10317	969	-43	178200	51750	0	3	0	0	50	38	3958200	0.196002	1
OR51G1	65798	1006	-15	164850	52050	0	2	0	0	50	32	4446225	0.196016	1
ASNS	455051	636	0	309450	79800	0	2	0	0	50	17	4746000	0.196161	1
AAMP	730654	197	33	236700	66375	0	3	0	0	24	4	2049975	0.196417	1
GHRHR	390101	631	4	237975	68475	0	2	0	0	50	19	4753200	0.19666	1
OR4C16	1141	1100	-37	163425	46050	0	4	0	0	50	47	4150800	0.196773	1
CYLC1	19326	NaN	-45	358500	86100	0	4	0	0	30	15	2717250	0.196776	1
CNOT1	660382	191	8	1335675	361050	0	6	0	0	29	2	2951700	0.196862	1
RSU1	506025	792	1	154725	40125	0	1	0	0	50	16	4710225	0.196929	1
MEN1	2261775	230	61	322500	101400	0	4	0	0	50	13	4876200	0.197218	1
FHOD1	1109491	150	46	607050	198225	0	3	0	0	50	4	4018650	0.197248	1
MS4A6A	336539	784	-2	143475	35625	0	1	0	0	50	19	4661175	0.197302	1
CRIM1	267484	414	-1	564150	150675	0	4	1	0	50	18	4355025	0.197541	1
NR4A2	117105	440	4	319500	90225	0	5	0	0	50	14	3218850	0.197611	1
OR10A6	105341	679	6	163425	48975	0	2	0	0	50	18	5245425	0.197965	1
CSAD	1729009	191	55	282750	82425	0	2	0	0	50	11	3851700	0.19803	1
HBA1	1267639	220	36	74625	24150	0	1	0	0	50	4	3513675	0.198127	1
HBA2	1267639	220	36	74625	24150	0	1	0	0	50	4	3513675	0.198127	1
SLC25A24	226531	454	-15	284325	75225	0	2	0	0	50	12	3750675	0.198129	1
CCDC104	618209	382	27	195375	44700	0	1	0	0	50	10	4110225	0.198252	1
SLC6A18	657890	541	24	334200	100275	0	3	0	0	50	14	5524650	0.198517	1
ABCG8	501561	480	30	362850	103350	0	4	2	0	37	14	3690000	0.198561	1
HIST1H2BA	272695	635	29	66975	19875	0	1	0	0	50	10	3637125	0.198565	1
LSM7	1503606	267	31	59100	14700	0	1	0	0	50	11	4308000	0.198628	1
ZNRF4	932785	365	19	216825	74325	0	3	1	0	50	14	4428300	0.198629	1
ABLIM3	339889	423	17	384750	97650	0	3	0	0	50	9	4574025	0.198777	1
FHL3	445132	232	42	154275	39900	0	1	0	0	50	11	3776250	0.198842	1
FAS	187494	375	39	189525	45375	0	1	0	0	50	10	3980400	0.198997	1
ARMC10	594757	579	34	183450	54150	0	2	0	0	50	30	4934250	0.199283	1
SVIP	52085	1031	2	43800	12000	0	1	0	0	50	19	4093725	0.199316	1
ZC3H11A	521302	280	32	439425	121500	0	2	0	0	50	14	4100850	0.199327	1
CD34	320873	450	22	206475	64200	0	1	0	0	50	16	6126450	0.199728	1
FAM71F1	875359	304	30	186525	52200	0	1	0	0	50	11	4158375	0.199752	1
ZEB2	56402	621	16	658875	169350	0	6	1	0	50	15	4298175	0.199853	1
STK40	636943	212	28	236100	67200	0	1	0	0	50	7	4415250	0.199888	1
ZNF90	NaN	NaN	NaN	329025	80025	0	3	0	0	50	32	8432325	0.199975	1
SEMA6C	1562281	184	33	497250	168975	0	4	0	0	20	1	1508925	0.200021	1
TCN1	337128	548	8	238650	61950	0	3	0	0	50	18	4445100	0.200198	1
PATE3	NaN	NaN	NaN	56100	12975	0	1	0	0	50	32	8365275	0.200211	1
PGPEP1L	217299	248	-20	104325	32250	0	1	0	0	50	23	4638825	0.200213	1
RBM24	249340	560	-6	129525	41025	0	1	0	0	50	17	4330050	0.200227	1
ESPN	644193	198	33	443325	144600	0	4	1	0	32	6	2909775	0.200312	1
MAGEB2	74310	NaN	16	167550	49350	0	4	2	0	29	12	2136525	0.200456	1
FAM134A	773232	177	36	281925	92475	0	2	1	0	50	9	4205925	0.2006	1
FAM57B	NaN	NaN	NaN	144525	44700	0	1	0	0	50	32	8397000	0.200697	1
POLK	253484	500	54	483525	117000	0	2	0	0	50	9	4783200	0.20078	1
TCTE1	1037256	312	54	261375	81525	0	3	1	0	50	14	4164825	0.200893	1
SERPINB13	190401	339	20	216150	54750	0	2	0	0	50	9	4206225	0.200953	1
FAM127A	304745	NaN	42	59475	17925	0	1	0	0	50	9	4330050	0.201419	1
DAO	494991	393	49	190125	53775	0	1	0	0	50	13	5086725	0.201456	1
OR5AR1	NaN	NaN	NaN	162375	47100	0	2	0	0	50	32	8399400	0.201475	1
TMEM150C	712807	493	17	137925	37125	0	1	0	0	50	13	3562350	0.201672	1
DERL2	1145030	544	24	132600	35250	0	1	0	0	50	20	4637325	0.20218	1
CXCL17	704668	235	34	67050	16650	0	1	0	0	50	10	3922875	0.202217	1
OR2W3	87551	993	-35	159450	52725	0	3	0	0	50	58	5106600	0.202219	1
OR6P1	NaN	NaN	NaN	163050	51375	0	2	0	0	50	32	8403675	0.202286	1
SIGLEC12	360870	583	-4	325725	99750	0	2	0	0	50	7	3411225	0.202362	1
DNAJC13	210456	538	14	1243950	320250	0	5	1	0	49	6	5038950	0.202758	1
LARP6	250598	339	10	273300	79950	0	4	0	0	50	14	4168425	0.203233	1
ZNF12	721477	506	39	384075	90675	0	3	0	0	50	7	5107800	0.203373	1
PPFIBP1	488829	369	7	568500	145200	0	2	1	0	50	13	5380425	0.203718	1
RNASEH1	254257	NaN	15	159000	41475	0	1	0	0	50	14	4420500	0.203724	1
KRT13	1445853	325	-22	244725	71850	0	3	0	0	50	12	4023600	0.203741	1
OR10A4	427462	681	8	163050	51150	0	2	0	0	50	12	3840150	0.203752	1
LAPTM4B	609859	175	39	168150	51900	0	2	0	0	50	11	4408575	0.203773	1
CA10	36963	832	-68	183075	46200	0	3	0	0	50	40	4786800	0.203825	1
OR4F15	215780	643	-16	163125	47700	0	2	0	0	50	16	4708875	0.203846	1
RP2	705104	NaN	42	191250	49275	0	2	0	0	50	14	5177550	0.203895	1
OR10A5	427462	681	8	164775	49875	0	2	0	0	50	12	3840150	0.203961	1
RRP15	75487	488	-20	157575	37500	0	2	0	0	50	32	4199775	0.203961	1
STXBP6	259495	800	-3	118125	28800	0	1	0	0	50	20	4242750	0.20403	1
DPH2	875223	214	39	248325	86925	0	1	0	0	50	6	4192050	0.204112	1
DYTN	269047	832	14	315000	85725	0	2	0	0	50	18	3575925	0.204327	1
PRSS38	672760	406	5	171300	53025	0	1	0	0	50	9	3499950	0.204345	1
TMEM194A	2026922	199	41	242100	65925	0	1	0	0	50	8	4481250	0.204363	1
PCDH8	248822	638	27	534975	189750	0	8	2	0	50	11	3728325	0.204516	1
AEBP1	1151124	282	56	623250	177075	0	5	1	0	50	18	4897425	0.204711	1
CLCA1	279518	762	-8	490875	138450	0	4	1	0	50	28	5011425	0.204835	1
OR52E6	203856	922	-5	163575	47925	0	2	1	0	50	11	3582825	0.204972	1
IQGAP1	1142649	150	37	916050	236850	0	4	0	0	38	14	4933575	0.204991	1
ADCYAP1R1	364216	631	7	262350	68175	0	2	0	0	50	16	4158450	0.20509	1
BRIX1	241905	675	21	199650	48300	0	2	1	0	26	12	2473800	0.205128	1
GIT2	939215	254	46	425550	112650	0	2	1	0	50	11	5683575	0.205146	1
CTCFL	181464	562	10	365700	91500	0	3	1	0	50	14	4713750	0.205203	1
TMED4	1462615	191	56	123225	34725	0	1	0	0	50	2	4058250	0.205223	1
PLD5	75320	854	-18	247275	61200	0	4	0	0	50	40	4392825	0.205228	1
AKR7A3	810462	448	40	178275	51675	0	1	0	0	50	8	3571950	0.205231	1
UBAP2L	1841112	185	32	593925	175575	0	6	1	0	43	14	3804450	0.205282	1
FAM50B	271690	208	30	172425	48525	0	2	0	0	50	10	4390725	0.205297	1
GBA3	103435	746	22	255300	66000	0	2	0	0	50	40	10157175	0.205438	1
RSPH6A	906385	203	41	381750	107400	0	2	0	0	50	10	4705125	0.205679	1
ICOSLG	1128093	219	76	164625	45300	0	1	0	0	50	12	4319550	0.205853	1
HOXB7	946208	524	29	115050	33225	0	1	0	0	50	18	3700425	0.205926	1
CCND1	441431	536	41	158625	44775	0	1	0	0	50	13	4302825	0.205931	1
MRPL52	1165302	225	35	74475	14175	0	1	0	0	50	7	3556425	0.205952	1
TBC1D21	358897	439	26	191250	45675	0	1	0	0	50	15	5402475	0.205953	1
DSE	261273	541	30	511725	140100	0	3	0	0	50	12	4567875	0.206159	1
IGSF11	197243	714	3	237450	71925	0	2	1	0	36	12	3067950	0.206162	1
GAL	780720	354	49	67800	19950	0	1	0	0	50	9	4517700	0.206271	1
CUL3	255624	463	20	425850	106725	0	3	1	0	50	18	5297550	0.206344	1
LYZL1	172530	439	3	107775	27900	0	1	0	0	50	18	3617475	0.206373	1
IWS1	471209	229	30	457125	108075	0	3	0	0	50	10	3893025	0.206466	1
PATE1	607531	493	3	73575	16200	0	1	0	0	50	12	4152450	0.206493	1
LMBR1L	1955973	214	60	263700	81450	0	2	1	0	40	4	3501000	0.20656	1
C1orf54	1213150	197	38	75300	18750	0	1	0	0	50	12	4439250	0.20665	1
C9orf66	219110	462	-10	146175	53625	0	1	0	0	50	10	4002450	0.206668	1
SHISA9	NaN	NaN	NaN	242850	71250	0	2	1	0	50	33	8423550	0.20667	1
NPEPL1	1026997	504	15	250200	79200	0	3	0	0	50	21	4088100	0.206755	1
GTDC1	60793	692	12	253200	64725	0	3	0	0	50	21	4565925	0.206783	1
GFRAL	28347	729	-14	222900	51375	0	2	0	0	50	44	6230700	0.207004	1
SAR1B	887915	177	46	111075	28650	0	1	0	0	50	8	4277625	0.207062	1
KCNAB3	1794630	337	33	220575	64500	0	1	0	0	50	8	4143150	0.207068	1
LRFN5	8637	1309	-33	379350	110250	0	7	0	0	15	18	2125200	0.207116	1
PRSS1	285408	636	11	134550	37350	0	1	0	0	50	22	5101800	0.20717	1
PJA1	136194	NaN	39	339375	95325	0	2	0	0	50	10	3972300	0.20724	1
SPESP1	373553	452	33	186750	51075	0	1	0	0	50	11	3983850	0.207259	1
TM2D1	174892	296	-9	113850	31950	0	1	0	0	50	26	4947150	0.207369	1
GLT6D1	362222	524	29	150900	39675	0	2	0	0	50	18	5084850	0.207571	1
GNL3L	302365	NaN	31	322425	84600	0	2	0	0	50	15	5129550	0.207621	1
ZNF703	587619	452	3	291375	108450	0	2	0	0	50	10	4274625	0.20773	1
ALDH9A1	321831	408	0	279900	79425	0	3	0	0	50	22	4611750	0.207771	1
GCSH	287527	327	13	94200	27300	0	1	0	0	50	6	4497525	0.207782	1
LILRA2	819283	601	-4	256500	76950	0	2	1	0	50	32	4729575	0.207907	1
DHH	1770671	214	65	198525	71250	0	1	0	0	50	11	5138100	0.20795	1
GPR34	531498	NaN	45	203025	56625	0	1	0	0	50	15	5263500	0.208002	1
OTOP3	1045089	223	25	307575	100575	0	3	1	0	50	19	4190625	0.208206	1
NETO2	542002	532	7	288150	74100	0	3	0	0	50	12	4503225	0.208408	1
ANKRD26	390573	459	24	960300	224325	0	5	1	0	50	12	5608200	0.208424	1
HTN3	34716	965	-1	33225	6375	0	1	0	0	50	33	4425375	0.208433	1
SBF2	530606	482	12	1012875	270975	0	4	1	0	50	10	3838575	0.208439	1
SLC6A17	552043	400	33	388275	113025	0	1	0	0	50	2	4088325	0.208476	1
FMOD	552574	325	40	197400	58875	0	2	0	0	50	15	3743625	0.20881	1
RAB34	1695792	208	40	186225	51600	0	1	0	0	50	15	5376075	0.208966	1
FAM104A	205112	251	-15	110400	33150	0	1	0	0	50	23	4987725	0.209028	1
EWSR1	854820	251	51	378375	105375	0	2	0	0	50	8	4415475	0.209042	1
FNBP4	979103	158	19	545700	155850	0	5	1	0	50	15	3880875	0.209111	1
CENPV	881521	169	4	144225	44100	0	1	0	0	50	11	3502950	0.209151	1
FAM122A	NaN	NaN	NaN	148350	46050	0	2	0	0	50	32	8398350	0.209192	1
CDK2	2080397	229	31	159525	47700	0	2	0	0	50	14	4275000	0.209294	1
IGJ	262444	609	19	87825	22875	0	1	0	0	50	9	4466400	0.209342	1
LRRC10	499701	394	14	142350	45300	0	2	1	0	21	12	1967775	0.20936	1
XRCC4	230543	717	8	188100	45675	0	2	0	0	50	12	4399800	0.209545	1
FAM81A	613635	188	39	206025	50250	0	1	0	0	50	11	4341300	0.209674	1
B4GALT5	1040657	132	55	213150	56625	0	2	0	0	50	11	4492050	0.209796	1
EML6	NaN	NaN	NaN	1069650	289125	0	8	0	0	50	32	8641425	0.20987	1
GEN1	135007	1245	10	500025	125250	0	3	0	0	50	20	4760925	0.209876	1
CCDC130	767214	289	6	216225	58950	0	3	0	0	50	19	5867850	0.210015	1
ANKIB1	708388	452	30	597375	155475	0	3	0	0	50	12	5196900	0.210024	1
RC3H1	445943	353	13	606000	176100	0	4	1	0	50	14	5108025	0.210048	1
OR10G2	658946	624	20	157350	52350	0	2	0	0	50	19	4986225	0.210105	1
IP6K3	1558308	328	34	219600	61425	0	2	0	0	50	7	3971025	0.210332	1
EZR	564251	163	55	326550	81375	0	2	2	0	39	12	2853975	0.210344	1
A4GALT	808038	168	72	181425	58425	0	2	0	0	50	9	4118925	0.21049	1
SLC1A7	509533	391	21	294825	92850	0	2	0	0	50	15	4866975	0.210563	1
C12orf36	548501	509	5	74550	21075	0	1	0	0	50	11	4559025	0.210615	1
LRRC55	925743	431	-21	176700	55050	0	2	0	0	50	11	4146675	0.210707	1
DEFB112	65301	1242	-3	62400	15225	0	1	0	0	50	21	3913950	0.210732	1
PCDHA12	NaN	NaN	NaN	484650	155700	0	4	2	0	50	34	8508000	0.210985	1
NRAS	600650	472	11	105525	27225	0	1	0	0	50	7	4430475	0.211114	1
ELAVL2	7648	719	-40	195150	53250	0	2	0	0	50	38	5915100	0.211124	1
B4GALT6	293258	554	32	212625	53100	0	1	0	0	50	13	5310675	0.211487	1
SCIN	119569	510	-1	393750	103050	0	3	0	0	50	18	4573575	0.2115	1
OR11A1	329776	872	7	160875	52875	0	2	0	0	50	17	4623450	0.21152	1
SCGN	260299	630	23	158925	37050	0	1	0	0	50	13	3760725	0.211578	1
2018-09-12	706891	195	33	195750	54675	0	2	0	0	50	9	4106025	0.211616	1
KLHL14	213836	913	-12	336300	95475	0	2	0	0	50	10	3937275	0.212312	1
VRK3	1661159	187	40	261675	70425	0	1	0	0	50	8	4483275	0.212369	1
TERF1	155308	637	20	246000	59550	0	2	1	0	50	18	4298175	0.212498	1
AZIN1	689560	171	54	249975	62100	0	2	0	0	50	7	4002900	0.212503	1
ZNF781	484296	888	-51	175575	45825	0	1	0	0	50	12	3712500	0.212512	1
ENKUR	159854	276	8	143550	34425	0	2	1	0	50	16	4050525	0.212566	1
GEMIN8	121538	NaN	35	133725	33000	0	2	0	0	50	17	4367025	0.212778	1
BARHL2	82474	897	-4	202500	61650	0	3	0	0	50	26	4530450	0.21303	1
ABHD14B	1045639	224	36	109125	36000	0	1	0	0	50	19	3750225	0.213056	1
TMPRSS11B	170820	716	-19	231225	58350	0	3	1	0	50	37	4909950	0.213108	1
DCUN1D5	166625	585	-9	136275	30675	0	1	0	0	50	20	4483275	0.213283	1
FLOT1	2157341	147	43	234150	65550	0	1	0	0	50	7	3973425	0.213297	1
CCDC158	539298	436	24	616575	156075	0	5	1	0	50	15	4276575	0.213306	1
UCMA	246179	354	35	79350	18525	0	1	0	0	50	10	3980850	0.213467	1
SIGLEC5	443199	644	-23	291825	87975	0	4	0	0	49	21	3525675	0.213565	1
SLC6A7	1002307	228	49	340350	101325	0	3	0	0	50	11	4190025	0.213678	1
PAAF1	544325	159	44	215625	60000	0	1	1	0	50	8	3857250	0.213767	1
TATDN2	743522	224	53	405075	115575	0	2	0	0	50	8	4536225	0.213819	1
MGAT5B	1010920	228	17	443250	127575	0	2	1	0	50	8	4706025	0.213819	1
PRRG4	392152	375	10	123000	34725	0	1	0	0	50	11	5817000	0.213908	1
ANXA3	243621	351	21	183675	45825	0	1	0	0	50	14	4376100	0.213921	1
CLNS1A	603969	401	30	133050	33450	0	1	0	0	50	4	4161600	0.214017	1
SHF	667418	544	27	226275	66225	0	1	0	0	50	14	5811525	0.214027	1
SUV39H1	824559	NaN	27	222000	61725	0	1	0	0	50	11	5138925	0.214255	1
OR10G7	158396	830	-10	158400	52200	0	3	0	0	50	29	5024250	0.214377	1
ELF4	384451	NaN	48	343875	110625	0	3	0	0	50	15	5047275	0.214408	1
PARP11	273563	859	31	192900	42225	0	2	0	0	50	17	5516700	0.214529	1
HNRNPA2B1	915230	445	43	199125	49725	0	2	0	0	50	13	4875825	0.214554	1
LRRK2	31336	994	12	1395900	355500	0	9	2	0	21	11	2599275	0.214602	1
DIO2	47674	533	-44	163875	48525	0	2	0	0	50	15	4476450	0.21466	1
C7orf60	157620	814	-14	219300	58350	0	3	0	0	50	26	4963125	0.214775	1
ATP1B3	467997	345	28	154725	39675	0	2	0	0	50	15	4252650	0.214825	1
CDC42BPA	290976	481	-2	951075	241425	0	5	3	0	50	21	4474650	0.215165	1
FLT1	198131	693	41	781650	206100	0	5	1	0	50	13	4205025	0.215224	1
DPP6	32056	1019	-25	501525	130725	0	10	1	0	8	4	780150	0.215295	1
STRADA	1097630	319	10	248400	66600	0	2	0	0	50	5	3547200	0.215311	1
SRCRB4D	870785	220	59	301575	96225	0	2	0	0	50	10	4018650	0.215546	1
PCGF1	1019591	315	50	146625	36975	0	1	0	0	50	17	4600275	0.21563	1
TTK	150632	841	-2	483675	115275	0	3	2	0	50	19	3985500	0.215719	1
NDRG3	902649	176	61	211800	55500	0	1	0	0	50	8	3581175	0.215901	1
SPDYC	3317462	168	54	159300	44325	0	2	0	0	50	13	4123800	0.215931	1
SAMD3	84835	891	27	293175	71100	0	3	0	0	50	23	4568325	0.215934	1
SPON2	789524	319	29	174075	54525	0	1	0	0	50	10	4264725	0.216151	1
PRTG	322073	254	-3	616875	177600	0	2	0	0	15	0	1519275	0.21616	1
FAM177B	221712	236	-4	90000	20925	0	1	1	0	22	7	1414350	0.216297	1
TPSAB1	1275017	294	21	146025	44325	0	2	1	0	39	10	3443325	0.216422	1
KRTAP12-1	819099	391	35	50550	15375	0	1	0	0	50	24	4939800	0.21653	1
ZNF763	719617	678	-1	219975	51375	0	2	0	0	50	22	4742625	0.216562	1
SERPINB2	152044	522	12	228000	59100	0	2	1	0	50	13	5521500	0.216674	1
B3GAT2	178636	733	7	167400	54450	0	1	0	0	50	14	5084625	0.216765	1
TAX1BP1	393690	180	16	442800	104850	0	2	0	0	50	10	4780125	0.216937	1
TBK1	459373	411	-22	409950	100800	0	2	0	0	50	12	4640700	0.216961	1
SHISA3	197282	646	24	122850	39375	0	2	1	0	50	17	4109025	0.217172	1
SPNS3	1297591	273	30	268800	87825	0	2	0	0	50	17	4486575	0.217222	1
PLOD3	1022626	258	39	398775	116250	0	2	0	0	50	14	4151400	0.217278	1
PDGFRL	462541	220	4	201225	57525	0	1	0	0	50	12	4697025	0.21735	1
TFAM	152882	326	-7	138150	33975	0	1	0	0	50	23	4932675	0.217398	1
CCR10	1740597	177	36	176625	69750	0	1	1	0	50	11	4624350	0.21751	1
GPR135	168237	606	12	242925	91200	0	2	0	0	50	13	3951750	0.217529	1
LIN52	541052	236	43	67350	16575	0	1	0	0	50	14	4013325	0.217539	1
TMEM110	1107657	264	52	160875	45000	0	1	0	0	50	14	4587075	0.217749	1
PARVG	201266	327	30	184800	50100	0	1	0	0	50	11	4110000	0.217883	1
GALNT9	838016	534	14	321600	95100	0	3	0	0	50	15	4054650	0.218052	1
GTF3C1	282478	597	25	1138650	318450	0	6	2	0	50	20	5913225	0.218194	1
OR8D1	154391	921	-14	159600	48750	0	1	0	0	50	16	4079175	0.218387	1
MMP26	97256	1024	-11	145350	36450	0	4	1	0	15	13	1198200	0.218432	1
ZNF286B	NaN	NaN	NaN	284700	71025	0	2	1	0	50	33	8423325	0.218523	1
SH2D1B	363646	391	1	73875	18600	0	1	0	0	50	12	4127025	0.218623	1
MYCBP	524940	458	24	59775	14475	0	1	0	0	50	12	3936075	0.218653	1
ITPRIPL1	904852	213	43	297825	86925	0	1	0	0	50	8	5079600	0.218825	1
ZNF225	554986	634	-28	389250	91575	0	4	0	0	50	20	3710250	0.218975	1
SYTL5	106836	NaN	19	414000	108675	0	4	0	0	50	11	4678500	0.219022	1
ASH2L	671169	258	34	348075	90900	0	2	0	0	48	10	4050525	0.219089	1
UTP15	403014	289	42	284325	76800	0	1	0	0	50	8	4576275	0.219128	1
GDA	285414	207	11	252825	66000	0	1	0	0	50	6	3704475	0.219296	1
FARSB	267637	308	18	326025	87075	0	2	0	0	50	15	4334325	0.219368	1
ANKRD36	NaN	NaN	NaN	1112850	265500	0	5	0	0	50	32	8617800	0.219474	1
MAGEA8	275638	NaN	NaN	166875	49350	0	2	0	0	50	17	4769925	0.219627	1
ANPEP	934542	212	37	525000	145500	0	2	1	0	50	6	4419900	0.219639	1
NARG2	230111	266	23	536475	140550	0	3	0	0	50	11	4328925	0.219916	1
S100A8	1140044	401	32	53400	12300	0	1	0	0	50	14	3595500	0.219938	1
OR51L1	97256	1024	-11	161625	51225	0	4	1	0	15	13	1198200	0.220156	1
MASTL	386910	555	43	478350	125550	0	2	0	0	50	6	3606000	0.220184	1
GABRP	216977	618	19	241875	63900	0	3	0	0	50	9	3404775	0.220191	1
PRRT2	NaN	NaN	NaN	174975	57900	0	1	0	0	50	32	8410200	0.220522	1
RANBP10	1098330	136	50	337125	93750	0	2	0	0	50	3	3904800	0.220582	1
NKAIN3	138003	904	-16	109575	28575	0	2	0	0	50	29	4893075	0.220611	1
CLDN16	163494	373	9	162750	47400	0	2	0	0	50	15	4384275	0.220882	1
LILRA1	978578	625	-1	259950	78900	0	2	1	0	50	31	4668225	0.221259	1
SP3	296444	376	27	410100	123150	0	3	0	0	50	11	4672050	0.221441	1
OR5V1	329776	872	7	167850	49725	0	2	0	0	50	17	4623450	0.221797	1
ARMC8	199119	358	18	379050	100650	0	3	0	0	50	12	3826500	0.22184	1
TAB3	81645	NaN	13	378900	108675	0	3	0	0	50	16	4855575	0.221952	1
GIN1	205281	565	14	286500	72825	0	1	0	0	50	6	3913350	0.222021	1
EMILIN2	564910	468	37	555000	162750	0	3	0	0	50	11	5061825	0.2222	1
PRKCG	831741	360	-41	379500	106950	0	5	1	0	50	11	4233375	0.222287	1
LSAMP	121424	967	-6	180225	54000	0	2	1	0	50	25	4045275	0.222328	1
AHSG	508316	436	45	194025	60225	0	2	0	0	50	17	5893875	0.222403	1
PHKG2	1632278	158	61	226950	65775	0	1	0	0	50	10	4960500	0.222531	1
C17orf66	620019	235	8	315225	82800	0	1	0	0	50	8	5151300	0.222568	1
ZBTB25	670466	221	54	233625	62925	0	2	0	0	50	19	4894425	0.223125	1
TMPRSS15	274061	981	-64	566625	143925	0	7	0	0	23	6	1753575	0.223278	1
ADH1B	332785	854	8	202650	58800	0	2	0	0	50	22	4228425	0.223325	1
ASB18	121194	481	8	240750	78750	0	2	0	0	50	16	4446975	0.223361	1
ASPSCR1	3814891	211	28	296775	91575	0	2	1	0	50	10	3759525	0.223581	1
MS4A5	383569	899	18	110325	29850	0	1	0	0	50	24	3876000	0.223651	1
BMP1	587455	196	50	555225	147900	0	4	0	0	31	3	2221725	0.223899	1
FRYL	287083	428	52	1651725	437625	0	9	0	0	17	2	1897275	0.223953	1
PNPLA4	43100	NaN	-9	136875	39975	0	2	0	0	50	33	6137025	0.224006	1
UGT2B4	18715	1044	-22	286125	75900	0	2	0	0	50	41	5425275	0.224032	1
WDR34	1891397	197	41	281325	89250	0	2	0	0	50	6	4666725	0.224137	1
GJA8	NaN	NaN	NaN	225825	68475	0	3	0	0	50	32	8420775	0.224329	1
RFX8	NaN	NaN	NaN	262125	67725	0	2	1	0	50	33	8420025	0.224421	1
PMEPA1	197938	488	15	153825	45525	0	3	1	0	23	10	1649025	0.224625	1
AGTR1	271257	825	-24	189300	54600	0	4	0	0	50	32	3921375	0.224768	1
PLAC9	399614	626	2	52200	16650	0	1	0	0	50	16	4838475	0.224794	1
CBL	1172813	183	53	485700	140025	0	3	1	0	50	13	4776750	0.224798	1
CACHD1	213591	581	-6	671025	178575	0	6	1	0	50	16	4291800	0.225014	1
PTGIS	1117465	380	52	267750	78975	0	2	0	0	50	16	4116450	0.225111	1
TCF12	203021	599	27	403125	109425	0	3	0	0	50	17	4490625	0.225153	1
SLTM	532170	212	23	569925	147150	0	2	0	0	50	6	4618125	0.225328	1
NUDT13	539834	354	40	193050	52425	0	1	0	0	50	11	3956250	0.225433	1
OR12D3	329776	872	7	165750	48675	0	2	0	0	50	17	4623450	0.225457	1
CRYGA	321897	440	5	95550	25275	0	1	0	0	50	5	3558150	0.225551	1
PLCL1	627125	907	10	586575	157725	0	3	0	0	40	8	3979275	0.225846	1
C20orf202	NaN	NaN	NaN	65100	19275	0	1	0	0	50	32	8371575	0.225957	1
SIRT2	1989663	219	30	218925	57825	0	1	0	0	50	10	4601850	0.226032	1
ARFIP1	218185	385	33	205275	54375	0	1	0	0	50	12	4426950	0.226115	1
FKTN	215248	637	-5	255900	64050	0	1	0	0	50	11	5222100	0.226142	1
NALCN	47011	804	5	960750	251775	0	9	4	0	50	20	4810050	0.226254	1
THOP1	1320743	291	26	373125	103425	0	4	1	0	50	14	4781625	0.226396	1
PDX1	321222	612	38	144750	47850	0	2	0	0	50	9	3495150	0.226527	1
MYT1	812501	312	48	610350	165450	0	4	0	0	50	11	4349400	0.226676	1
CBLL1	513169	515	28	262125	74475	0	2	0	0	50	15	4222275	0.226687	1
COPS3	910162	218	11	237225	59325	0	2	0	0	50	10	4580925	0.226877	1
SNIP1	445473	274	30	209925	61200	0	2	1	0	50	9	4423200	0.226965	1
PPRC1	1029829	187	42	851175	284850	0	3	0	0	50	4	4951500	0.226976	1
PRMT1	1733181	195	36	207975	52575	0	2	0	0	50	11	4785075	0.226991	1
LCE1D	64902	818	18	61725	17250	0	1	0	0	50	18	4355550	0.227041	1
PITPNC1	648233	365	3	207450	52200	0	1	0	0	50	10	4037175	0.227078	1
LIPA	254295	263	31	221925	55950	0	1	0	0	50	9	3956775	0.227103	1
MAB21L2	214274	848	18	186450	56550	0	3	0	0	50	18	3993825	0.227117	1
PADI3	490967	168	38	362175	100650	0	2	1	0	50	7	3516750	0.227267	1
B4GALT1	901836	181	28	209400	64425	0	1	0	0	50	15	5719800	0.227474	1
FAM69B	1898901	190	39	222150	73500	0	1	0	0	50	11	5243400	0.227518	1
PM20D1	699823	377	35	273000	77775	0	1	0	0	50	11	5450250	0.227732	1
CRISP2	67596	1248	-6	137625	33375	0	3	0	0	50	33	3684900	0.228269	1
COX18	255276	747	14	174150	55800	0	1	0	0	50	14	4614750	0.228292	1
CCNDBP1	843516	333	42	200100	53025	0	1	0	0	50	13	4715775	0.228294	1
NR4A1	468067	234	41	308775	100950	0	2	0	0	50	10	3399600	0.228361	1
QRFP	727815	241	22	69000	23250	0	1	0	0	50	12	4377375	0.228447	1
HIST1H2BG	390169	544	57	66075	20325	0	1	0	0	50	6	2920500	0.228453	1
OR2J2	162844	808	12	161400	50100	0	3	0	0	50	20	3952800	0.228537	1
RBL1	822888	309	42	586125	156375	0	4	0	0	50	14	4383000	0.228693	1
CHCHD6	250457	604	39	130500	35550	0	1	0	0	50	15	3425175	0.228732	1
ST3GAL4	349521	514	31	182175	49575	0	1	0	0	50	18	5161275	0.229028	1
SCML4	294918	581	36	220200	66225	0	3	0	0	50	10	4075350	0.22907	1
TPPP2	971417	320	12	93825	24750	0	1	0	0	50	6	3787050	0.229124	1
PPP3CA	84583	574	5	290400	73650	0	2	0	0	50	22	5151750	0.22916	1
SYT10	93167	905	-41	282450	76650	0	5	1	0	15	7	959925	0.229317	1
RASSF7	1970020	236	42	200700	69975	0	2	0	0	50	10	4268100	0.229354	1
C5orf24	877491	696	39	99300	29175	0	1	0	0	50	11	5125350	0.229433	1
CALR3	808967	218	35	217425	50550	0	3	0	0	50	11	3610875	0.229539	1
TCTEX1D1	335045	692	-16	100125	24975	0	2	0	0	50	27	3766650	0.229806	1
HBS1L	152992	353	26	634275	174375	0	2	0	0	44	9	3934725	0.229867	1
WIBG	1994705	229	35	115200	33525	0	1	0	0	50	9	4286325	0.229943	1
EME2	1604603	288	36	228525	78375	0	1	0	0	50	8	4364550	0.229985	1
SLC8A3	527365	409	28	512025	145650	0	4	0	0	50	14	4389375	0.230084	1
RNMT	142674	697	42	269025	61950	0	2	0	0	50	20	4290600	0.230261	1
TMC3	245396	787	28	599175	162900	0	5	0	0	50	14	4271925	0.230288	1
GNL1	2080582	271	32	326100	94200	0	2	0	0	50	11	4557450	0.230323	1
IDO2	11054	414	0	229725	63450	0	3	0	0	50	16	4422675	0.230354	1
DGKB	24487	1141	-13	454575	113325	0	5	0	0	5	6	1057575	0.230361	1
MMP16	27285	939	-34	359250	93900	0	8	1	0	50	44	4410675	0.230367	1
RBM28	906031	255	22	423225	105975	0	3	0	0	50	11	4013025	0.230381	1
TRIM42	108667	896	10	391725	100575	0	4	1	0	28	12	2808300	0.230382	1
DLX6	99426	991	-15	157350	42900	0	3	1	0	23	13	2014950	0.230431	1
CCDC89	325720	554	-19	200175	52950	0	2	0	0	50	17	5209125	0.23068	1
CADM3	99569	785	14	233775	66600	0	2	1	0	50	14	3891675	0.230792	1
TNNT1	1036976	266	-1	161625	38400	0	2	0	0	50	8	3105600	0.231159	1
OR2F2	368507	732	-11	162075	52350	0	4	2	0	12	5	701775	0.231438	1
UBE4A	963668	192	48	590025	152025	0	4	0	0	50	8	4395225	0.231455	1
RBBP5	655446	431	37	296775	78750	0	1	0	0	50	6	4165650	0.23151	1
COL18A1	513400	481	41	929850	315750	0	7	2	0	50	22	4885425	0.232129	1
AFG3L2	492344	214	26	432225	120825	0	2	0	0	50	12	5343750	0.232184	1
SPIB	1038277	491	30	140175	42300	0	1	0	0	50	18	4399650	0.23219	1
YARS	1339617	195	26	288450	79425	0	4	0	0	15	4	1725900	0.232447	1
GUCY1A3	43073	764	1	375150	101400	0	2	0	0	38	11	3992775	0.232465	1
ERO1L	314095	313	11	267750	62325	0	1	0	0	50	8	4148775	0.232486	1
UVRAG	520479	503	32	379350	105750	0	2	0	0	50	17	5186550	0.232559	1
ALOX15B	1528802	272	26	361500	107175	0	2	0	0	50	9	3922500	0.232699	1
TRIM58	87551	993	-35	256050	77625	0	5	0	0	35	45	4084125	0.232747	1
P2RY13	67416	548	15	188100	52875	0	1	0	0	50	16	4732125	0.232771	1
INTS7	469325	370	16	523950	143175	0	2	0	0	44	10	3353175	0.23283	1
FRMPD4	191024	NaN	22	705975	201450	0	5	2	0	50	35	9622500	0.233264	1
BHLHE23	821863	447	61	112125	40875	0	3	0	0	50	23	4112625	0.233495	1
GALE	903441	254	32	190275	54300	0	1	0	0	44	9	3574125	0.233663	1
ARPC2	724341	197	30	170400	42225	0	1	0	0	50	12	3831000	0.233861	1
BRCC3	NaN	NaN	NaN	179325	45000	0	1	0	0	50	32	8397300	0.233957	1
CDKN2C	290894	417	2	89100	26775	0	2	1	0	7	3	518175	0.233963	1
CNGA4	466636	728	4	303300	90450	0	3	2	0	25	10	2545125	0.234085	1
CDHR3	337002	408	29	478950	135300	0	2	1	0	50	18	4951500	0.234203	1
ICK	463740	386	22	343575	94500	0	2	0	0	50	16	4757175	0.234735	1
GABPB1	314083	161	5	220725	63675	0	2	0	0	50	12	4364925	0.234973	1
SPANXN4	2776	NaN	-19	56250	13050	0	1	0	0	50	41	4649700	0.235078	1
CEL	1828532	402	50	394425	126450	0	3	0	0	7	2	870600	0.235162	1
SH2D5	634204	208	34	222375	71925	0	1	1	0	50	10	4267275	0.235249	1
DHRS3	340106	294	27	159225	49800	0	1	0	0	50	21	5662275	0.235702	1
FLT3	346092	614	42	553650	138450	0	2	1	0	50	6	4040625	0.236004	1
TARM1	NaN	NaN	NaN	143925	44175	0	1	1	0	28	10	2789775	0.236122	1
C2orf61	738157	206	39	138675	38175	0	1	0	0	50	4	4189425	0.236149	1
KCTD20	994811	148	35	230175	59625	0	1	0	0	50	14	5095125	0.23634	1
BEND3	208838	417	30	435675	126600	0	2	0	0	38	9	4580850	0.236355	1
MTIF2	964970	349	25	397950	105600	0	2	0	0	50	11	4140825	0.236475	1
TSTD2	506644	420	36	285300	71775	0	1	0	0	50	8	4610325	0.236814	1
OR51B2	100115	1056	1	163650	48525	0	2	0	0	50	16	3743850	0.236978	1
AMH	1603571	240	27	273600	108675	0	3	0	0	50	18	4620600	0.237039	1
PSIP1	200332	583	6	306225	71325	0	2	0	0	50	16	4374525	0.237128	1
CFHR4	211450	853	-31	183600	45450	0	3	0	0	50	30	4301175	0.237184	1
GAGE2D	NaN	NaN	NaN	202200	48675	0	1	0	0	50	32	8400975	0.237208	1
SCRN2	1071489	214	29	227400	69600	0	1	0	0	50	9	3971175	0.23723	1
S100A7L2	1140114	279	38	64950	14025	0	1	0	0	50	13	3760275	0.237406	1
CA9	1202125	248	37	243075	76875	0	2	0	0	50	8	4379250	0.237785	1
BRF2	660779	379	37	216675	69525	0	2	1	0	27	4	2703525	0.237788	1
ATN1	2704950	211	47	602325	208800	0	6	0	0	50	15	5604300	0.237792	1
RAP2B	59808	598	-2	96075	28125	0	2	0	0	50	27	4747800	0.237899	1
UTS2	375594	415	23	92775	23775	0	1	0	0	50	16	5615100	0.238039	1
C2orf80	321897	440	5	110025	28125	0	1	0	0	50	5	3558150	0.238052	1
AIDA	222206	392	1	173475	41850	0	1	0	0	50	23	5808825	0.238129	1
FBN2	226750	605	9	1626375	397500	0	9	3	0	50	20	4978650	0.238185	1
HNRNPAB	672705	448	46	184950	47025	0	1	0	0	50	19	5360550	0.238282	1
OR10S1	107524	830	-5	169650	54450	0	4	2	0	27	17	1946175	0.238551	1
GIF	366560	494	8	226650	63150	0	1	1	0	50	10	4119675	0.238689	1
UNC80	NaN	NaN	NaN	1763250	493725	0	14	5	0	50	37	8846025	0.238755	1
C10orf120	321415	530	1	182700	46800	0	2	0	0	50	17	5048775	0.238757	1
NFIX	1914702	221	41	237075	69825	0	1	0	0	50	9	4581300	0.238774	1
C10orf118	275620	477	24	501150	119175	0	3	0	0	50	15	4652175	0.238922	1
KRT7	742854	178	53	249900	74550	0	1	0	0	50	7	4038825	0.23893	1
KPNA2	779255	283	1	285450	81300	0	2	0	0	50	7	4368075	0.239003	1
STYXL1	1072825	218	49	174600	44325	0	1	0	0	50	16	4528800	0.239252	1
OR52D1	99343	946	-2	162975	53250	0	3	0	0	50	22	4561725	0.239305	1
NNMT	162422	499	-4	140850	40275	0	1	0	0	50	24	4519050	0.239376	1
ELFN1	NaN	NaN	NaN	419325	140250	0	5	1	0	50	33	8492550	0.239415	1
TCF15	617464	404	39	99675	36675	0	1	0	0	50	12	4854900	0.239494	1
EPC1	511962	189	15	453300	124275	0	2	0	0	50	10	4647225	0.23964	1
PRDX5	1613996	257	65	112725	36900	0	1	0	0	50	6	4492500	0.239989	1
TMOD4	1562281	184	33	192900	49200	0	1	0	0	50	14	4416600	0.240096	1
PDK2	1197823	210	20	223800	60600	0	1	0	0	50	12	4987125	0.240107	1
IQCK	289773	639	13	160575	41025	0	1	0	0	50	23	5789475	0.240711	1
GOSR1	488195	329	28	142125	35850	0	1	0	0	50	17	3563550	0.240805	1
ZNF366	447936	344	28	399450	107025	0	3	0	0	50	16	4350075	0.240965	1
CCNG2	421623	562	33	189975	48750	0	1	0	0	50	14	3975075	0.240971	1
C17orf105	NaN	NaN	NaN	93750	22125	0	1	0	0	50	32	8374425	0.241069	1
HCN1	80822	1235	-24	470475	137700	0	8	2	0	50	38	4198500	0.241122	1
CNTNAP2	4892	1115	-31	729900	189900	0	14	4	0	36	42	3177450	0.241126	1
OR2G3	204354	957	-25	159525	49500	0	4	1	0	50	54	5439450	0.241153	1
C3orf22	289633	508	52	75300	23250	0	1	0	0	50	15	4913550	0.241231	1
GDPD3	NaN	NaN	NaN	174750	49575	0	1	0	0	50	32	8401875	0.241539	1
ADAM9	389317	428	22	455325	117525	0	3	0	0	50	9	5642100	0.241624	1
ILDR2	261602	681	-9	342675	97875	0	5	1	0	45	18	4393275	0.241632	1
PPP1R13L	1269856	191	31	429225	141150	0	3	2	0	50	9	4536000	0.241652	1
SAMD8	215938	188	39	231975	61425	0	2	1	0	50	9	3874950	0.241697	1
KCNB2	110047	904	-11	480075	137325	0	6	1	0	49	29	5937975	0.242246	1
CAPN6	132204	NaN	23	351900	92250	0	4	0	0	50	12	3552300	0.242329	1
SCCPDH	439136	282	3	234375	65775	0	1	0	0	50	13	5143725	0.242341	1
FKBP3	234268	565	11	126450	31275	0	1	0	0	50	8	4430850	0.242473	1
DUSP10	37303	599	2	254175	74550	0	2	0	0	50	26	5595300	0.242498	1
OR1N2	407749	646	9	169950	53250	0	2	0	0	50	17	4290375	0.242556	1
PRRT4	NaN	NaN	NaN	450150	160950	0	5	1	0	50	33	8513250	0.242566	1
OR52B4	363779	797	-8	165150	48375	0	2	0	0	50	18	4699200	0.24344	1
APBB1	424837	471	17	379425	112200	0	2	1	0	50	21	4284975	0.243804	1
C19orf59	688482	384	31	107550	25200	0	1	0	0	50	9	4771650	0.243891	1
KPRP	64902	818	18	299700	92700	0	4	0	0	50	18	4355550	0.244145	1
FAM149A	373525	536	-13	259125	76800	0	2	0	0	50	22	4491000	0.244201	1
BUB1B	876373	161	42	580725	148950	0	3	0	0	50	11	4371000	0.244315	1
RXFP4	1880483	213	32	186075	67275	0	2	0	0	50	15	5014800	0.244332	1
ATP5C1	199228	475	16	167775	43950	0	2	0	0	50	17	4033125	0.244448	1
CASP8	571730	386	37	320925	72600	0	1	0	0	50	7	4603350	0.244737	1
MAD2L1	106139	1069	-5	112125	30525	0	1	0	0	50	27	3971925	0.244816	1
SETD2	593886	365	46	1375575	374250	0	8	0	0	15	2	1757775	0.24514	1
OR9Q2	637499	828	-25	162300	51225	0	4	2	0	50	29	3504675	0.245238	1
TRPV5	294033	676	2	391425	114375	0	5	1	0	50	21	3666450	0.245306	1
OR13H1	81234	NaN	4	159300	49050	0	2	0	0	50	32	6587700	0.24543	1
MS4A7	433906	899	24	130350	37725	0	1	0	0	50	25	3857325	0.245513	1
MFF	251488	144	18	184950	53775	0	1	0	0	50	14	4443300	0.245558	1
ZNF385D	10169	1033	-21	210300	63300	0	4	0	0	50	33	4977375	0.245574	1
LCAT	879834	158	50	233175	69900	0	1	0	0	50	12	5006625	0.245729	1
CCDC138	366787	474	8	370950	91650	0	2	1	0	50	11	4347900	0.245947	1
GPR52	NaN	NaN	NaN	189900	54900	0	2	0	0	50	32	8407200	0.246187	1
ADH1A	250334	786	3	204150	57300	0	2	1	0	50	26	4310100	0.246499	1
BIN3	761528	224	49	144000	35100	0	1	0	0	50	4	4178400	0.246575	1
OR10K1	177013	929	7	159525	51975	0	1	1	0	50	19	4293525	0.246691	1
FSCB	131880	932	-58	422700	134850	0	5	2	0	50	14	3814350	0.246691	1
TLR4	58763	944	-8	446100	122700	0	5	2	0	50	43	4878150	0.246708	1
GTF2F2	613630	276	50	139425	35625	0	1	0	0	50	19	3942450	0.246946	1
REG3G	21996	1408	-29	98025	25275	0	3	1	0	42	41	3521025	0.24699	1
CCDC82	272687	372	14	305775	68400	0	1	0	0	50	8	4678650	0.246991	1
DENND2C	626568	394	8	479100	123900	0	2	1	0	50	8	4068000	0.247052	1
KIF1A	1094176	446	29	921300	261525	0	7	2	0	50	17	4466100	0.24707	1
ATP5G2	1616455	189	50	103425	34500	0	1	0	0	50	8	4431750	0.247367	1
GPX4	2398425	234	17	161925	42150	0	1	0	0	50	21	5690775	0.247699	1
CBX6	1317460	358	54	210825	72000	0	2	1	0	50	18	3993000	0.247784	1
MUC13	364165	212	42	279450	76050	0	2	1	0	50	7	4008750	0.247925	1
MORN5	220092	528	30	92475	20925	0	1	0	0	50	12	4254225	0.248031	1
PROX2	884998	232	41	310425	92550	0	1	0	0	50	10	5537250	0.248256	1
NFKBID	1060028	321	47	163275	55875	0	2	0	0	50	13	4065525	0.248337	1
KLK14	490795	632	22	141825	43575	0	1	0	0	50	15	3526500	0.248467	1
VPREB1	433352	612	35	78075	21825	0	1	0	0	50	13	4674975	0.24853	1
NCAN	940952	232	17	694050	210900	0	3	0	0	50	5	4349400	0.248662	1
ART1	537999	403	23	172050	52950	0	2	0	0	50	16	4728525	0.248678	1
ALKBH1	455772	384	47	210150	58500	0	2	0	0	50	12	4523550	0.248725	1
SLC36A1	736209	598	22	254850	76125	0	3	0	0	50	25	5635950	0.248731	1
MAPK12	941692	217	60	202350	55950	0	2	0	0	50	7	3410400	0.248758	1
FAM65A	1082466	153	49	635250	207150	0	2	0	0	50	5	4508400	0.248853	1
PAPL	1652812	254	29	238725	67500	0	2	0	0	50	17	4520925	0.248984	1
NUDT17	NaN	NaN	NaN	173250	56475	0	2	0	0	50	32	8408775	0.249083	1
SOHLH2	81451	880	-44	233850	63150	0	2	0	0	50	20	3613125	0.249322	1
ZCCHC16	65327	NaN	3	163500	46425	0	1	0	0	50	33	6377850	0.249547	1
NEK7	114791	402	-13	170325	42300	0	2	0	0	50	18	4763775	0.250019	1
ASAP1	264818	427	30	619050	169350	0	3	0	0	30	5	3063000	0.250071	1
RPS6KB1	959758	216	20	291375	76500	0	1	0	0	50	6	3856500	0.250166	1
MLNR	321392	424	51	205200	74025	0	3	0	0	50	18	4826925	0.25036	1
TDRD9	694566	406	28	762450	203025	0	4	1	0	50	8	4315125	0.250432	1
ZNF528	548808	989	-53	344100	84075	0	2	0	0	50	14	4055025	0.250446	1
OR5K3	416592	885	-4	170250	46875	0	1	0	0	50	19	4249950	0.250449	1
SGOL2	555530	248	24	702825	160275	0	2	0	0	50	5	4295925	0.250486	1
ENPEP	81828	684	-3	525900	137850	0	5	0	0	38	12	2954550	0.250584	1
CYTH4	902502	201	61	222525	54900	0	1	0	0	50	7	3530250	0.250643	1
OOEP	732413	446	18	79500	23550	0	1	0	0	50	10	4261200	0.250666	1
SMYD2	465993	505	-11	244200	59100	0	2	1	0	50	27	4851150	0.250747	1
PARP12	462854	639	35	380250	103500	0	2	1	0	40	12	3129525	0.250782	1
LRRC7	298237	695	-26	835800	224400	0	10	4	0	50	42	4874625	0.250835	1
NID1	555035	318	19	665700	194250	0	8	1	0	50	19	4993350	0.251221	1
C14orf159	240206	471	35	332775	97875	0	1	0	0	50	8	5033250	0.251237	1
SLC4A9	683517	143	39	507375	159975	0	4	1	0	50	8	4290975	0.251246	1
RAMP1	571081	382	23	78750	23625	0	1	0	0	50	14	4724625	0.251285	1
PDE1A	359828	401	-5	313725	78675	0	2	0	0	50	13	4507950	0.251445	1
HADH	230614	771	21	181500	49800	0	2	1	0	22	10	1880400	0.251501	1
C16orf92	NaN	NaN	NaN	77250	18825	0	1	0	0	50	32	8371125	0.251523	1
PDPN	64295	864	9	125550	40725	0	1	0	0	50	30	5189475	0.251693	1
ANG	NaN	NaN	NaN	77550	23250	0	1	0	0	50	32	8375550	0.251778	1
MC5R	131146	815	8	169800	50250	0	3	0	0	50	26	4306725	0.251942	1
PROM2	238302	558	8	446700	137625	0	5	0	0	50	18	4828800	0.252122	1
TFAP2C	280847	442	-44	238050	71775	0	2	0	0	50	17	4120500	0.252224	1
FAM53C	1312427	273	36	202800	65175	0	2	0	0	50	13	4737150	0.252381	1
MOSPD3	1884430	247	60	121650	42150	0	1	0	0	50	8	4840875	0.252644	1
WDR38	1125524	207	41	170250	50025	0	1	0	0	50	13	3964500	0.252645	1
SMC4	435184	513	16	717075	173700	0	5	2	0	50	22	4572600	0.252863	1
KCNIP2	865397	335	45	187275	49425	0	1	0	0	50	19	5658375	0.252901	1
ALOX12B	1528802	272	26	378000	108450	0	2	0	0	50	9	3922500	0.252913	1
C9orf169	NaN	NaN	NaN	76725	22050	0	1	0	0	50	32	8374350	0.252998	1
C3orf79	55177	914	-4	56025	14400	0	1	0	0	50	21	4087200	0.253047	1
NDEL1	761259	427	18	196725	52800	0	1	0	0	50	18	4895925	0.253214	1
PRAME	190814	641	23	269325	79425	0	3	0	0	50	19	4159350	0.253281	1
SEZ6L2	NaN	NaN	NaN	483675	155325	0	2	0	0	50	32	8507625	0.253281	1
SPOCK1	216344	646	26	244650	60900	0	4	1	0	50	14	3694875	0.253437	1
LILRB4	978578	625	-1	242925	70050	0	4	1	0	50	31	4668225	0.253495	1
OR52R1	66543	987	-3	162450	50625	0	4	1	0	50	30	3702750	0.253609	1
ITGAL	2276763	142	57	637200	180225	0	2	1	0	50	12	4697475	0.2539	1
HHLA1	NaN	NaN	NaN	292875	79725	0	3	0	0	50	32	8432025	0.253988	1
ARHGAP31	265987	585	23	758100	227175	0	5	1	0	40	12	4256475	0.254157	1
CPSF4	1327454	288	60	151725	36825	0	1	0	0	50	14	3628425	0.254379	1
WDR44	131060	NaN	25	501825	132225	0	4	0	0	50	13	3633675	0.254416	1
CXorf64	NaN	NaN	NaN	153825	49350	0	2	1	0	28	10	2794950	0.254587	1
SIRPB1	421731	424	39	406575	123975	0	2	0	0	50	12	4636050	0.254634	1
[truncated: 16,864 more rows]

## Sheet: recurrently altered genes_TCGA
Table S4, related to Figure 2: Associations of individual altered genes with outcomes and TMB
gene	expr	reptime	hic	N_nonsilent	N_silent	N_noncoding	n_nonsilent	n_silent	n_noncoding	nnei	x	X	p	q
ASCL3	548433	243	21	909510	266250	0	8	0	0	50	90	41367440	0	0
KEAP1	1996822	207	30	3131100	905250	0	122	2	0	50	83	38082270	0	0
KRAS	259193	512	16	1216940	293230	0	172	0	0	50	142	40924400	0	0
KRTAP4-1	996799	468	-7	656040	174660	0	15	1	0	44	137	28380830	0	0
KRTAP5-3	NaN	NaN	NaN	1196350	335120	0	15	1	0	50	278	79403560	0	0
ODF1	525392	236	55	1277290	335120	0	12	0	0	50	108	44573090	0	0
PDE6A	1032925	135	43	4570270	1110440	0	20	3	0	50	97	49158270	0	0
PTEN	259678	300	34	2149880	499840	0	28	1	0	50	96	36373300	0	0
SMAD4	156084	422	41	2849940	768930	0	27	2	0	47	110	45098490	0	0
STK11	2214581	234	29	2233660	616280	0	93	2	0	50	91	40856240	0	0
TCEAL5	455954	NaN	17	1069260	261990	0	17	1	0	50	131	45727550	0	0
TP53	2069567	213	34	2193190	605630	0	453	6	0	2	8	1214810	0	0
RB1	349930	450	41	4904680	1253150	0	45	1	0	6	3	5372570	1.33227e-15	1.93302e-12
NBPF1	675669	259	40	6022220	1473250	0	38	0	0	1	2	3426460	1.4877e-14	2.00436e-11
EGFR	423489	336	-13	6738610	1779260	0	91	6	0	1	8	2528310	2.59792e-14	3.2668e-11
SMARCA4	1984564	190	40	8630760	2421810	0	56	5	0	50	80	44375710	3.30846e-14	3.90027e-11
RBM10	819569	NaN	38	4808120	1328410	0	39	2	0	6	13	6216050	2.42029e-13	2.68538e-10
CDKN2A	225405	357	-15	1693350	440910	0	44	2	0	11	29	6477330	5.50116e-13	5.7646e-10
NF1	462449	396	26	14802790	3956120	0	90	7	0	0	7	3956120	3.35759e-11	3.3332e-08
COL11A1	37620	742	-20	9560860	2882600	0	182	20	0	16	87	13382080	2.97907e-09	2.80956e-06
B2M	673122	428	36	629060	167560	0	12	1	0	11	43	10899210	1.74985e-07	0.00015717
MUC7	264556	861	26	1777130	655330	0	30	3	0	45	155	43587610	1.37043e-06	0.00117495
NFE2L2	372300	145	36	3090630	815790	0	31	1	0	49	100	37092530	1.88968e-06	0.0015497
MGA	765304	256	41	15369370	4418330	0	56	7	0	22	42	21256690	2.12781e-06	0.00163587
ATM	415837	582	16	16043870	4018600	0	62	2	0	2	4	5150340	2.1682e-06	0.00163587
ARID1A	975965	182	27	11358580	3410840	0	47	3	0	2	9	5803540	7.03061e-06	0.00510043
CHRDL1	108458	NaN	14	2431040	595690	0	28	2	0	7	31	11299650	9.05542e-06	0.00632605
F8	1741051	NaN	4	12116860	3180800	0	64	13	0	36	96	36117700	1.9423e-05	0.0130842
TAF1L	567793	334	5	9162550	2516240	0	78	14	0	29	95	28184870	2.23642e-05	0.014546
OR8H2	9992	1007	-32	1535020	460790	0	45	8	0	5	104	8923990	2.55298e-05	0.0160515
POLDIP2	1405196	214	10	1895700	545280	0	19	0	0	14	30	10709640	2.72274e-05	0.0165665
BRAF	305191	616	25	3939080	1111150	0	50	2	0	6	32	8140860	6.48674e-05	0.0382353
SETD2	593886	365	46	13022110	3542900	0	48	2	0	1	4	4492170	0.000101183	0.0578339
SPEF2	140884	598	-5	9599910	2400510	0	75	10	0	21	65	19064210	0.000121938	0.0676471
VCAN	253331	529	0	16923560	4902550	0	125	17	0	15	41	13110150	0.000133949	0.0721871
PYHIN1	97254	914	6	2587240	692960	0	40	5	0	9	35	8326170	0.000138373	0.0724996
HAX1	1653296	236	29	1449820	390500	0	11	1	0	50	98	45796420	0.00014392	0.0733683
KIR2DL1	NaN	NaN	NaN	1789200	504810	0	19	1	0	44	236	70759310	0.000169359	0.0840644
MRGPRX3	631291	436	20	1564840	507650	0	13	2	0	31	45	23510940	0.000231684	0.112052
COL25A1	157338	437	-5	3585500	1081330	0	40	6	0	27	97	21046530	0.0002549	0.117982
CSMD3	9197	1295	-29	19282890	5143950	0	496	77	0	1	84	5768750	0.00025866	0.117982
EPHA6	89830	1046	-18	5993110	1628030	0	66	7	0	10	37	8598810	0.000266013	0.117982
FCRL4	232460	820	28	2635520	755440	0	29	6	0	15	30	7750360	0.000268964	0.117982
RIT1	2096440	179	32	1141680	306720	0	14	2	0	26	71	23191440	0.00028723	0.12313
C7	211302	644	5	4401290	1136710	0	47	6	0	21	59	14276680	0.000302349	0.126731
ZBBX	69051	928	-23	4260710	1011040	0	50	2	0	2	12	2967800	0.000312453	0.128119
LCE2B	169158	818	24	557350	160460	0	12	0	0	50	184	40254870	0.000337979	0.132747
GGH	137738	789	-12	1688380	418190	0	12	0	0	6	5	7369800	0.000341714	0.132747
ATXN3	356163	415	27	1973090	429550	0	11	0	0	50	140	49801530	0.000344854	0.132747
FSCB	131880	932	-58	4001560	1276580	0	64	11	0	9	53	7416660	0.00035958	0.135648
PKP2	292831	381	-18	4454540	1292200	0	37	5	0	23	61	19377320	0.000443967	0.164198
PIK3CA	401889	613	11	5604740	1396570	0	50	3	0	7	13	4959350	0.00050544	0.183338
SPRR3	426723	748	28	840640	254180	0	15	2	0	17	111	18337170	0.000585663	0.20843
NAV3	23591	1077	-25	12008230	3421490	0	179	33	0	8	130	16704880	0.000666875	0.228114
MESP2	934542	212	37	1894990	656750	0	10	2	0	50	88	41841720	0.000672122	0.228114
LAX1	515575	280	39	2107280	568000	0	18	2	0	10	7	6374380	0.000677255	0.228114
FERD3L	103347	812	-15	826440	249210	0	23	3	0	6	24	3581950	0.000694766	0.229907
ROR2	457045	572	30	4696650	1403670	0	39	7	0	23	36	14788590	0.000729466	0.237228
AP1S1	1044715	199	39	839220	210870	0	6	0	0	50	80	37053480	0.000794395	0.250399
SIRPG	421072	486	32	1938300	587880	0	23	4	0	9	10	4095280	0.000804543	0.250399
COL19A1	93520	947	15	5981750	1748020	0	87	13	0	10	47	7262590	0.000809793	0.250399
SLC17A3	313920	673	30	2558840	740530	0	26	2	0	28	104	25325700	0.000910243	0.276919
POSTN	135260	641	-38	4402000	1133870	0	50	5	0	1	5	1880790	0.000936881	0.280499
MS4A1	333232	899	13	1544250	411090	0	14	0	0	14	34	11315980	0.000969278	0.285664
ELTD1	74049	903	-17	3604670	930100	0	52	8	0	3	21	3971030	0.00102979	0.298829
FAM71A	409070	224	26	2907450	894600	0	21	0	0	6	8	5114130	0.00108131	0.309024
HTATSF1	374989	NaN	23	3975290	932230	0	23	2	0	50	106	45980310	0.00116212	0.327164
ZNF679	NaN	NaN	NaN	2154140	516880	0	28	3	0	16	50	13351550	0.00121239	0.336295
FANCM	234454	565	8	10593200	2691610	0	52	5	0	2	6	3982390	0.00127061	0.346789
FMN2	55160	851	-26	8387940	2766870	0	112	21	0	16	97	13703000	0.00128699	0.346789
TMEM52	1434423	233	27	1025240	355000	0	6	2	0	50	77	40077370	0.0013083	0.347567
HK3	1129866	222	54	4594410	1463310	0	26	5	0	26	61	28469580	0.00138212	0.362078
KRTAP10-6	874480	461	25	1813340	529660	0	16	2	0	50	143	45149610	0.00142132	0.367247
CD163	665695	608	13	5946250	1583300	0	45	7	0	6	33	8997120	0.00153067	0.390155
DUSP22	224772	684	46	994000	247790	0	17	2	0	6	21	5410200	0.00159017	0.399917
MICALCL	445785	318	-1	3486100	1029500	0	19	3	0	8	27	9955620	0.00171947	0.424819
APC	247811	399	28	14315730	3985230	0	41	5	0	4	6	6453190	0.00173423	0.424819
C10orf120	321415	530	1	1729560	443040	0	15	2	0	7	5	3963220	0.00179054	0.432989
TMEM202	1116695	366	41	1408640	376300	0	14	2	0	10	19	8451840	0.00190137	0.447723
CRYGA	321897	440	5	904540	239270	0	11	0	0	50	102	33683820	0.00190937	0.447723
SLC25A10	3745109	205	30	1473960	455820	0	9	1	0	50	57	35680340	0.00194541	0.447723
SLC32A1	450934	551	36	2563100	806560	0	24	3	0	34	83	26969350	0.00198526	0.447723
SAMD7	400118	622	17	2276970	639000	0	19	2	0	19	30	11061800	0.00198636	0.447723
HEPACAM2	311972	785	12	2460860	670240	0	24	2	0	32	109	30084830	0.00199389	0.447723
NCKAP1L	643138	151	35	5885190	1582590	0	28	4	0	11	15	11178950	0.00221113	0.490663
ZNF780B	1181917	521	22	4329580	1033760	0	19	1	0	16	14	13296170	0.00232081	0.499399
SAGE1	246199	NaN	26	4690970	1249600	0	44	7	0	13	34	7538780	0.0023292	0.499399
ANKRD44	744603	444	27	4809540	1282260	0	26	2	0	50	105	42788860	0.00232993	0.499399
EMG1	2704950	211	47	1246050	359970	0	9	1	0	50	131	53054040	0.00262714	0.556775
MSMB	406207	579	41	668820	95850	0	6	1	0	10	24	10616630	0.00275082	0.571914
HAPLN1	220863	552	-9	1801980	500550	0	23	3	0	7	27	7290990	0.00276958	0.571914
KRTAP4-9	NaN	NaN	NaN	1071390	276900	0	15	1	0	50	278	79345340	0.00278953	0.571914
CMKLR1	437015	597	27	1868720	538180	0	25	2	0	8	17	5391740	0.00289425	0.587003
SULT6B1	545763	253	35	1424970	330150	0	11	0	0	50	112	44935190	0.00308364	0.617524
GOT1L1	660779	379	37	1943270	521140	0	14	2	0	27	67	25593370	0.00312123	0.617524
CD244	1118846	583	28	1933330	505520	0	17	2	0	13	20	7352050	0.00314295	0.617524
ZFP36L1	543449	259	46	1646490	528240	0	13	3	0	10	28	10059280	0.00333831	0.647942
ATF7IP	339265	882	12	6365150	1875820	0	29	1	0	0	1	1875820	0.00336647	0.647942
OR5AR1	NaN	NaN	NaN	1537150	445880	0	16	2	0	50	279	79514320	0.00342201	0.65198
FRZB	330424	450	6	1656430	469310	0	12	1	0	37	64	26315440	0.00346174	0.652952
FRMPD4	191024	NaN	22	6683230	1907060	0	44	9	0	13	25	9909470	0.00351137	0.655757
GPR174	14321	NaN	62	1667790	470730	0	22	4	0	14	38	8671940	0.00362271	0.669917
RPL5	582788	274	4	1578330	394050	0	9	1	0	50	152	48277160	0.00377221	0.69079
CDK15	391799	588	32	2025630	545280	0	15	3	0	11	22	9137700	0.00382008	0.69283
HIST1H2BF	394491	544	55	622670	193120	0	9	1	0	47	91	23737430	0.00402512	0.715169
AQP10	1653296	236	29	1476090	500550	0	13	3	0	24	52	21057180	0.00405475	0.715169
ITGBL1	26094	536	-6	2641200	607050	0	27	2	0	31	141	27614030	0.00406239	0.715169
STAG2	338292	NaN	7	6764880	1625190	0	26	2	0	7	6	6204690	0.00409492	0.715169
ADAMTS2	1496298	677	-4	6279240	1804110	0	52	9	0	22	61	18434440	0.00422269	0.719187
NEFH	723458	203	35	5072240	1481770	0	23	8	0	17	29	11351480	0.00422579	0.719187
TMCO2	627703	373	18	927970	258440	0	7	0	0	50	103	42872640	0.00423231	0.719187
OPN5	173532	829	-4	1805530	518300	0	21	3	0	15	36	8152220	0.00446899	0.752626
MAFA	2154403	237	32	1703290	558770	0	8	0	0	19	34	15821640	0.00458664	0.765604
HBG2	109545	1056	-1	754020	217260	0	13	1	0	46	178	32941870	0.00475979	0.781801
OR1A1	506514	628	0	1515850	460790	0	16	3	0	13	46	10427060	0.00476658	0.781801
TMEM145	792230	218	42	2526890	753310	0	15	2	0	21	34	19127400	0.00491631	0.799409
CBL	1172813	183	53	4597960	1325570	0	15	1	0	32	41	30057850	0.0050789	0.812519
WDR49	145736	911	-20	3669280	910220	0	41	3	0	6	43	8766370	0.00510027	0.812519
NELL1	45732	989	-19	4292660	1051510	0	60	11	0	11	81	9972660	0.00512617	0.812519
AOAH	247838	600	15	3713300	866200	0	22	1	0	10	20	8355990	0.0053447	0.824588
PRSS38	672760	406	5	1621640	501970	0	16	2	0	18	31	13227300	0.00540016	0.824588
KRTAP5-5	NaN	NaN	NaN	1178600	346480	0	37	6	0	0	6	346480	0.00543941	0.824588
ADAM23	290387	726	16	4414780	1121090	0	33	2	0	2	6	3113350	0.00545352	0.824588
MARCO	152902	553	-2	2702260	763250	0	28	2	0	17	57	15228790	0.00546075	0.824588
PRODH2	1105613	321	38	2661080	864070	0	16	4	0	28	50	20791640	0.00546461	0.824588
U2AF1	687433	279	59	1390890	364230	0	12	1	0	50	77	37899800	0.00561809	0.841019
MPPED2	29166	1075	-21	1628740	448010	0	25	5	0	5	21	4631330	0.00594377	0.882767
SPRR2D	687290	704	30	374880	100110	0	5	0	0	50	125	42737740	0.00607168	0.890724
ZNF479	13773	995	-29	2725690	663140	0	63	11	0	8	81	5787920	0.00611735	0.890724
KRTAP5-10	586193	626	50	1005360	296070	0	13	0	0	39	102	27149690	0.00616462	0.890724
SERPINB12	190401	339	20	2113670	527530	0	16	2	0	16	37	13827250	0.00621935	0.890724
SPZ1	316792	617	34	2223010	531080	0	14	2	0	15	19	9316620	0.00623346	0.890724
CORO1C	451218	217	40	2486420	634030	0	12	1	0	50	58	31769660	0.00644749	0.91438
APCS	492825	646	-4	1121800	322340	0	16	1	0	50	199	42764720	0.00653839	0.920352
TMTC1	99753	510	-15	3998010	1099080	0	64	12	0	8	67	8382970	0.00670379	0.934739
GNG12	476287	228	-7	384820	98690	0	4	0	0	50	152	43963910	0.00674474	0.934739
ACTG2	1036341	284	45	1947530	533920	0	15	2	0	50	156	49291040	0.00678927	0.934739
DEFB115	562665	594	-29	458660	118570	0	7	1	0	5	11	3867370	0.00701085	0.958251
CHRND	279084	156	34	2637650	770350	0	19	4	0	37	73	27084370	0.00738577	1
CSNK1A1L	156140	631	31	1711810	448010	0	14	1	0	31	99	29345720	0.00762099	1
TMPRSS15	274061	981	-64	5364050	1362490	0	56	8	0	10	45	8358120	0.00769161	1
NLRP14	418263	881	-4	5640950	1443430	0	67	9	0	6	29	5256840	0.00771222	1
PTH2	2173457	290	44	472150	190280	0	10	1	0	5	11	3488230	0.00790948	1
DEFB110	70183	1258	-7	614860	117860	0	12	0	0	50	256	38851910	0.00799822	1
MYO3A	63308	873	-6	8471010	2142780	0	61	8	0	10	37	9898110	0.00800048	1
GNG2	204232	471	27	379850	97270	0	5	0	0	50	88	36968990	0.00809768	1
AMELX	NaN	NaN	NaN	1071390	296070	0	12	1	0	50	278	79364510	0.00819127	1
RNF165	452638	289	33	1773580	507650	0	14	1	0	50	89	36579910	0.00821981	1
PLG	181774	624	-9	4228760	1111150	0	41	7	0	5	15	4262130	0.00872034	1
FRMPD1	498002	434	27	7894490	2323120	0	49	10	0	15	33	10812590	0.00879091	1
CNBD1	148474	1191	-31	2333770	552380	0	31	5	0	5	66	7794380	0.00919681	1
PCDH11Y	0	0	0	6732930	1993680	0	34	6	0	14	17	9700020	0.00949885	1
ARMC3	164960	449	12	4525540	1204160	0	36	6	0	7	34	9452230	0.00959848	1
ASB5	134663	504	-4	1686960	477120	0	21	4	0	23	97	20925120	0.00981782	1
SFTPB	1158965	170	43	2026340	585040	0	9	0	0	17	23	14985970	0.00984759	1
FRMD6	238905	442	22	3217010	815080	0	19	2	0	34	91	29591380	0.0100055	1
DCAF8L2	NaN	NaN	NaN	3185060	861940	0	27	3	0	44	238	71116440	0.0102208	1
DCX	131531	NaN	13	2288330	619120	0	20	2	0	50	150	41157280	0.0102498	1
TRAT1	107009	961	-15	1004650	232880	0	16	2	0	12	82	12059350	0.0102569	1
NPHS2	585744	613	-14	1931200	586460	0	20	2	0	14	49	13688090	0.0104592	1
PNLIPRP2	161760	618	-16	2477190	641130	0	19	2	0	14	42	12145970	0.0104866	1
OR5K3	416592	885	-4	1611700	443750	0	20	2	0	7	37	6833750	0.010652	1
CTNNB1	305811	448	8	3973160	1151620	0	22	1	0	10	14	8894880	0.0108015	1
SLAMF8	802263	403	6	1425680	435940	0	12	2	0	35	65	23785000	0.0108675	1
ELSPBP1	881809	433	29	1219780	262700	0	11	0	0	50	107	45195760	0.0108984	1
MTERFD1	217849	671	12	2166210	568710	0	14	2	0	49	171	49149750	0.0110152	1
OR10K2	135429	902	5	1516560	479250	0	30	5	0	10	42	5834780	0.011174	1
ZNF80	410007	614	10	1395150	355710	0	17	3	0	3	8	2931590	0.0112264	1
DEFB116	562665	594	-29	536760	127800	0	8	0	0	50	162	34217740	0.0112534	1
ZCCHC5	263052	NaN	20	2367850	673790	0	33	8	0	4	14	2725690	0.0115148	1
SLC22A6	2447828	398	48	2791720	888920	0	16	3	0	50	80	32856670	0.011712	1
PKD2L1	1071291	198	56	4132910	1145230	0	19	3	0	43	89	39919750	0.0125311	1
BRDT	311662	242	9	5001240	1209840	0	26	4	0	23	46	19212600	0.0125869	1
HRCT1	853975	298	55	552380	193120	0	4	0	0	50	72	34273830	0.0127204	1
MAGEC1	17504	NaN	-11	5640950	1673470	0	89	16	0	26	358	39734440	0.0127331	1
TRHDE	66026	995	-40	5258260	1449110	0	61	6	0	1	6	1948950	0.0127898	1
UROC1	289633	508	52	3798500	1085590	0	23	3	0	20	45	15590890	0.0129432	1
NXPH1	85530	915	-11	1378110	368490	0	11	1	0	4	13	4783980	0.01315	1
TMPRSS11F	211571	812	-6	2285490	600660	0	22	2	0	6	23	6138660	0.0132653	1
KLK8	536101	606	25	1582590	419610	0	15	2	0	42	92	24417610	0.0132926	1
H1FOO	779764	210	59	1715360	544570	0	10	1	0	50	107	38124870	0.0133082	1
SUN1	642960	310	29	4333840	1227590	0	19	1	0	6	13	7159640	0.013417	1
TCF23	1214097	238	50	1048670	350740	0	10	2	0	9	26	11259180	0.0136297	1
TSKU	287129	214	42	1657140	613440	0	13	2	0	50	120	36298040	0.0136697	1
TTK	150632	841	-2	4578790	1091270	0	29	4	0	7	23	5904360	0.0137873	1
TAAR9	178165	618	22	1731690	498420	0	18	2	0	22	77	18656670	0.0138642	1
RGS7	134467	834	-27	2642620	620540	0	45	7	0	8	77	9140540	0.0138926	1
C2orf53	1214097	238	50	1939720	699350	0	16	2	0	50	101	45358350	0.013921	1
C2orf78	1124858	404	43	4535480	1379530	0	31	6	0	35	74	24338090	0.0141009	1
MORF4L1	482778	413	50	1938300	483510	0	11	1	0	38	99	36455660	0.0141138	1
FAT1	351973	513	-13	22985540	6559690	0	95	16	0	0	16	6559690	0.0141533	1
VEZF1	854628	182	27	2628420	749760	0	10	1	0	50	75	36404540	0.0142349	1
RAD51C	524193	222	17	1937590	548120	0	7	0	0	18	28	16693520	0.0143804	1
PATE1	607531	493	3	696510	153360	0	7	0	0	50	112	39309860	0.0144618	1
SF3B2	3581017	208	47	4627070	1281550	0	16	3	0	50	60	39121000	0.0145092	1
ITPRIPL1	904852	213	43	2819410	822890	0	11	2	0	45	102	44193950	0.0148491	1
NUDT21	504003	442	5	1190670	317370	0	5	1	0	38	85	32708990	0.0148904	1
ROPN1L	628188	219	21	1192800	321630	0	10	2	0	9	15	6443960	0.0154182	1
KLHL1	4513	1341	-27	3822640	1048670	0	78	17	0	4	36	3175830	0.0154447	1
ELF3	751933	168	31	1937590	507650	0	10	1	0	50	88	40244930	0.0155285	1
CYC1	2720766	211	27	1621640	516880	0	10	1	0	31	50	26972190	0.0156788	1
BIRC8	427680	921	-46	1202740	315950	0	14	1	0	14	58	12583330	0.0157998	1
MCHR2	258745	719	-16	1741630	479960	0	20	3	0	50	238	37767030	0.0159213	1
CTCFL	181464	562	10	3461960	866200	0	24	5	0	20	42	14537250	0.0160778	1
COL12A1	359824	486	-8	15655500	4477260	0	82	10	0	10	33	12162300	0.016156	1
CATSPER1	3854361	208	57	4002270	1082040	0	17	3	0	50	80	43121140	0.016195	1
PTGDS	1979517	188	34	995420	276190	0	6	0	0	50	71	41974490	0.0163018	1
CD4	2819394	232	40	2350810	658880	0	11	1	0	50	86	39572560	0.0165923	1
ADCY10	534611	238	13	8496570	2070360	0	34	8	0	21	42	22509130	0.0168194	1
DMRTB1	552240	385	25	1663530	558060	0	13	1	0	50	100	38897350	0.0171385	1
CDKN1B	791330	136	44	1011040	277610	0	5	0	0	50	89	40508340	0.0172153	1
CRABP2	1851672	180	37	724200	189570	0	6	0	0	50	102	46818820	0.0177284	1
CDKL4	391680	375	16	1661400	417480	0	10	1	0	50	124	44301160	0.0177757	1
DPYSL5	1261383	378	36	2870530	842060	0	18	3	0	50	87	37737920	0.018091	1
A4GNT	190056	464	9	1721750	474280	0	12	2	0	14	17	10144480	0.0182524	1
SVOP	574926	NaN	32	1559870	457240	0	13	3	0	8	40	11292550	0.0183784	1
CCL28	500147	320	6	669530	169690	0	6	0	0	50	152	50048610	0.0184324	1
LCE2A	169158	818	24	541020	151230	0	9	1	0	22	77	17281400	0.018538	1
GRAP2	842645	411	34	1714650	460080	0	13	2	0	50	116	43973140	0.0185565	1
DND1	774470	356	31	1726010	565870	0	6	1	0	50	94	41455480	0.0186535	1
BCORL1	389645	NaN	38	8691110	2832190	0	42	12	0	42	87	34709060	0.0188161	1
BTN2A2	378286	330	51	2650430	757570	0	16	2	0	50	100	42147020	0.0188244	1
KDM5C	877207	NaN	80	8011640	2380630	0	26	9	0	45	93	39529250	0.0188972	1
CCDC63	888826	474	46	2966380	735560	0	24	4	0	4	30	10470370	0.0193759	1
ZCRB1	174511	545	18	1186410	266250	0	8	0	0	50	154	39061360	0.0196726	1
HIST1H4D	398813	636	53	497710	171110	0	10	1	0	29	67	15053420	0.0197933	1
GLDC	213479	411	26	5283110	1445560	0	28	4	0	17	29	11882560	0.0198171	1
IL9R	NaN	NaN	NaN	2641200	762540	0	20	4	0	16	51	13597210	0.0199256	1
OR5B17	475497	835	-29	1547090	461500	0	17	3	0	21	69	14479030	0.0199606	1
CCT4	688730	226	34	2747700	813660	0	9	0	0	9	5	8515030	0.0200288	1
DOCK11	207684	NaN	38	10964530	2735630	0	33	8	0	39	50	31136340	0.0200671	1
CXorf66	66755	NaN	14	1831800	502680	0	15	2	0	3	6	3547870	0.020152	1
IFI44L	161560	636	-13	2357200	605630	0	21	2	0	6	16	4298340	0.0203434	1
COQ7	861035	199	8	1126060	313820	0	7	1	0	50	84	38304500	0.0203919	1
VEGFC	145765	585	-14	2181120	560190	0	27	4	0	4	19	4108770	0.0210605	1
FKBP2	1613996	257	65	740530	215840	0	4	0	0	19	25	12856680	0.021472	1
DGKB	24487	1141	-13	4303310	1072810	0	52	12	0	6	83	10143770	0.0215405	1
DNMT3A	330147	286	43	4936630	1351130	0	28	4	0	33	66	23221260	0.0217461	1
ZNF334	416360	642	19	3552840	832830	0	21	1	0	12	24	9472820	0.021947	1
OR8H3	9992	1007	-32	1539280	460790	0	29	5	0	11	146	15162050	0.0226283	1
LCE3E	285984	752	17	467180	135610	0	9	1	0	12	46	8943160	0.0227856	1
RAB8B	451708	214	44	1115410	277610	0	6	0	0	50	88	35371490	0.0228027	1
EYA4	97438	409	-8	3540060	935070	0	30	4	0	14	45	10373810	0.0232754	1
HSD11B1	219540	222	15	1520110	407540	0	12	2	0	50	117	34026040	0.0232841	1
HADHB	642780	250	34	2468670	694380	0	13	1	0	50	68	35382850	0.0235024	1
ATP5L	963668	192	48	526820	154780	0	4	0	0	50	102	41608130	0.0236512	1
LCE1F	64902	818	18	589300	168980	0	12	2	0	7	28	3941920	0.0237702	1
CCDC115	360632	593	5	907380	283290	0	7	0	0	11	22	8943870	0.0237806	1
RPL22L1	211469	610	16	661720	154070	0	4	0	0	14	24	8252330	0.0240603	1
DNAJC10	332624	421	7	4229470	1023110	0	19	3	0	24	30	14944080	0.0242554	1
DZIP3	172270	941	0	6443960	1554190	0	38	3	0	1	9	4044160	0.0243384	1
DOCK10	123941	521	11	11519750	2923780	0	60	9	0	3	11	5370440	0.0244266	1
GPX5	247624	576	27	1186410	270510	0	11	1	0	50	169	45896530	0.0244496	1
ACTB	1906749	195	34	1897120	548120	0	13	2	0	13	21	10574030	0.0248101	1
SLC38A8	494952	460	3	2167630	695090	0	13	0	0	9	7	5579890	0.0249226	1
IL22RA2	124672	436	50	1409350	328730	0	7	1	0	50	134	49959150	0.0249577	1
CPXCR1	1148	NaN	-19	1534310	403990	0	29	3	0	10	43	4798180	0.0255109	1
OR2H1	404210	854	21	1526500	499130	0	17	3	0	50	141	33139250	0.0256087	1
CNOT4	579978	407	19	3434270	959920	0	14	0	0	16	33	16173800	0.0260132	1
MAP3K15	222229	NaN	38	6786180	1848840	0	22	6	0	50	69	40886060	0.0261581	1
VGLL3	55913	332	-18	1650750	464340	0	25	4	0	9	47	6736480	0.0262635	1
FAM174B	281213	478	-17	766090	273350	0	5	0	0	50	193	47453560	0.026302	1
MT4	598942	187	24	359260	68870	0	3	0	0	43	79	39086210	0.0263078	1
NCKAP5L	1560163	231	56	6399230	2225140	0	29	6	0	50	90	38868950	0.0263647	1
THEMIS	191535	553	-9	3456990	945720	0	25	1	0	7	20	8182750	0.0264566	1
CCDC73	408431	441	4	5739640	1306400	0	27	2	0	4	4	3337000	0.0267284	1
UQCRB	217849	671	12	609180	132060	0	5	0	0	50	179	49636100	0.0268002	1
LPP	148376	685	6	3065780	927970	0	21	2	0	9	31	10542080	0.0268293	1
NID1	555035	318	19	6301960	1838900	0	49	13	0	12	44	13314630	0.0268539	1
CLEC9A	351158	445	9	1305690	291810	0	14	2	0	8	19	5355530	0.0269531	1
MYL10	653305	246	45	1199190	310980	0	8	2	0	6	25	9879650	0.0270424	1
KRTAP21-2	30244	1055	-70	418190	114310	0	10	1	0	35	166	15376470	0.027537	1
ZSCAN5B	486579	522	-32	2492810	702190	0	24	6	0	12	34	7628240	0.0275698	1
ANKRD17	265492	747	19	13000810	3919910	0	46	5	0	1	5	6001630	0.0277772	1
UNC93A	254009	704	1	2288330	697930	0	17	3	0	14	62	17505050	0.0278567	1
KIAA0907	1988461	174	32	3116190	928680	0	17	1	0	50	79	36710550	0.0278746	1
CD226	64726	630	40	1745890	458660	0	16	2	0	32	92	24357970	0.0278962	1
FBXW7	117295	501	51	4333840	1161560	0	24	4	0	10	29	8458940	0.0280417	1
ENTHD1	818387	503	24	3082110	845610	0	21	0	0	3	2	2455180	0.0284958	1
FTSJ1	726793	NaN	2	1733110	482090	0	10	0	0	28	50	23407280	0.0286978	1
SYCP1	601139	601	2	5332810	1174340	0	28	3	0	6	25	7119170	0.0287013	1
MS4A4A	469977	882	8	1240370	348610	0	17	2	0	21	153	21664940	0.0288708	1
C4orf40	181352	975	12	1070680	369200	0	11	2	0	9	12	5547230	0.0289896	1
MYOZ1	1051799	153	43	1518690	440910	0	6	0	0	35	59	39010950	0.0291633	1
UGT2B11	18988	929	1	2726400	707160	0	32	4	0	7	44	7117040	0.0292639	1
OTOF	787643	408	41	10838150	3013240	0	56	10	0	50	117	40482070	0.0297145	1
CUEDC1	873797	222	6	1985870	563740	0	13	2	0	25	41	18548040	0.0301466	1
TMPRSS11B	170820	716	-19	2188930	552380	0	21	4	0	10	42	10520070	0.0301682	1
PPP1R16B	264783	548	32	2898220	814370	0	24	5	0	25	90	24032790	0.030608	1
ABCG5	544941	480	35	3290140	978380	0	20	4	0	40	141	38643880	0.0306391	1
BST2	899127	211	26	921580	269090	0	6	0	0	50	79	36113440	0.0309477	1
SPANXN2	4811	NaN	-27	929390	239980	0	17	1	0	5	31	4100250	0.0314384	1
RDH8	1555841	413	0	1537860	498420	0	16	3	0	29	108	27681480	0.0315493	1
FDX1L	1802015	191	21	924420	289680	0	6	0	0	50	97	51426010	0.0317275	1
KAT2A	2171374	206	37	4270650	1233270	0	16	2	0	50	80	35564610	0.0321278	1
VGLL1	358658	NaN	43	1306400	382690	0	12	2	0	7	17	6516380	0.0330069	1
IL18RAP	230715	671	4	3104830	814370	0	26	5	0	14	57	13164820	0.0331268	1
AKR1D1	220333	478	16	1719620	442330	0	13	3	0	16	30	11123570	0.0332176	1
DEFB126	215351	430	25	572970	159750	0	5	0	0	50	84	34449910	0.0337107	1
MGAT5B	1010920	228	17	4196100	1207710	0	29	5	0	49	138	42638340	0.0340133	1
MED15	474817	286	44	4070430	1120380	0	15	3	0	50	101	42770400	0.03414	1
CNKSR2	90158	NaN	-2	5409490	1397990	0	38	7	0	10	38	9732680	0.0341921	1
KLB	648710	177	43	5231280	1484610	0	21	1	0	6	9	7587770	0.0344226	1
EPS8L3	933010	190	27	3083530	871880	0	18	3	0	50	98	45167360	0.0345259	1
EMD	2277674	NaN	40	1302140	369910	0	8	0	0	50	93	41025220	0.0346589	1
CAPN6	132204	NaN	23	3331320	873300	0	28	6	0	22	68	15071880	0.034812	1
ZNF676	58109	1305	-63	3065780	714970	0	51	9	0	9	78	7544460	0.034995	1
DRD2	108041	610	5	2255670	641130	0	31	5	0	20	65	12454820	0.0350342	1
TPTE	30271	1268	-81	2957150	749050	0	84	19	0	2	26	1437750	0.0353948	1
SULT1E1	9735	1009	4	1589690	355000	0	15	1	0	15	86	18622590	0.0355789	1
FRMD7	151115	NaN	25	3704780	957790	0	20	3	0	22	43	19380870	0.035583	1
BTN3A2	378286	330	51	1723170	485640	0	12	1	0	50	100	42147020	0.0359137	1
DLGAP3	603922	534	28	4805990	1532890	0	34	5	0	16	48	15360850	0.0359975	1
FAM104B	214019	NaN	18	872590	192410	0	5	1	0	50	146	41512990	0.0360437	1
VIP	188249	600	-9	911640	232170	0	11	1	0	5	10	2714330	0.0361576	1
MAP2K1	506284	172	43	2052610	554510	0	12	1	0	50	86	34004740	0.0364028	1
GJA10	383829	567	24	2722850	749050	0	23	2	0	15	50	13693060	0.0364964	1
ITGA4	233378	518	20	5430790	1400120	0	41	5	0	5	12	4221660	0.0373281	1
SLC17A9	961230	336	40	2228690	665980	0	11	1	0	50	120	45929900	0.0373989	1
GNG13	1187310	273	39	367780	83780	0	5	0	0	50	157	46471630	0.0375811	1
SPTBN5	874211	259	40	18303800	5518120	0	30	1	0	1	1	7030420	0.0376326	1
INHBA	42008	671	-27	2142780	594270	0	37	7	0	8	45	5631010	0.0376448	1
RFC4	449980	384	25	1897120	522560	0	11	1	0	50	110	39893480	0.0376568	1
EYA2	306082	522	36	2795270	776740	0	19	3	0	38	80	27090050	0.0378383	1
NDUFA12	369755	560	25	766090	196670	0	6	0	0	50	164	50366690	0.0378493	1
LIN7C	371553	477	-10	1016010	287550	0	7	2	0	10	32	12124670	0.038065	1
CLEC6A	321790	564	13	1126770	257730	0	10	0	0	22	56	18163220	0.0381357	1
PAGE2B	214019	NaN	18	600660	151230	0	5	0	0	50	146	41512990	0.0382484	1
AKR1B15	403585	319	21	1828250	461500	0	14	1	0	30	70	26426200	0.0384422	1
PDE1A	359828	401	-5	2969930	744790	0	17	3	0	50	146	42675260	0.0385276	1
SYT9	97813	941	-3	2504170	690830	0	22	3	0	24	104	24942300	0.0387829	1
FGF6	291341	908	23	1029500	331570	0	11	2	0	33	96	24967150	0.0387917	1
HIST1H2AC	398813	636	53	626930	218680	0	11	1	0	29	67	15053420	0.0388258	1
ZNF28	557083	1008	-39	3438530	825730	0	17	3	0	16	36	13110860	0.0390273	1
DEFA4	131884	628	11	493450	149810	0	6	0	0	50	153	39791240	0.0390546	1
CCDC87	1343990	194	62	4144270	1291490	0	19	4	0	21	34	17894130	0.0390582	1
TMC4	735613	439	-53	3513790	1161560	0	17	2	0	7	8	5091410	0.0392669	1
SLC30A10	623319	641	-12	2383470	747630	0	20	3	0	27	102	26458860	0.0392944	1
GJA1	60722	773	-23	1914160	541730	0	13	2	0	4	11	4296920	0.0393742	1
KRTAP10-4	860604	461	30	1995810	577230	0	15	2	0	19	37	13808790	0.0394905	1
GRB2	1869080	157	24	1145940	281160	0	7	0	0	50	81	46798230	0.0401151	1
FBN2	226750	605	9	15396350	3763000	0	123	24	0	4	31	6499340	0.0401416	1
STAP1	128996	689	35	1575490	388370	0	15	2	0	3	3	1675600	0.0404526	1
BCKDHB	131029	869	-9	2032020	568710	0	16	2	0	18	108	24778290	0.0405525	1
KLHL10	1809123	171	34	3116900	812950	0	11	2	0	28	48	24429680	0.0406157	1
ANKRD30B	NaN	NaN	NaN	7405300	1794170	0	54	10	0	16	57	14628840	0.0412239	1
DDC	180088	561	11	2502750	690120	0	15	3	0	35	65	26916100	0.0414269	1
STRA8	425774	594	40	1726720	452270	0	13	0	0	15	40	13801690	0.0414324	1
CRIPT	603816	252	35	567290	122830	0	3	0	0	50	78	43912790	0.0414419	1
PGBD1	273319	502	35	4161310	1074230	0	22	5	0	15	32	10779930	0.0416511	1
ZWINT	65824	1191	-19	1459760	389080	0	17	1	0	13	64	9936450	0.0417606	1
REV3L	343769	434	41	15985650	4285560	0	27	1	0	4	1	6822390	0.0421215	1
SCGB1C1	1003496	437	11	500550	138450	0	5	0	0	50	127	29939990	0.042128	1
GSTA2	539666	498	11	1182150	293940	0	10	1	0	50	146	43041620	0.0421707	1
NUP210L	2028800	184	37	9664520	2742730	0	27	4	0	37	41	26681800	0.0422031	1
COPS2	317456	528	8	2435300	553090	0	8	0	0	14	17	11398340	0.0433261	1
SPRR1B	687290	704	30	460080	123540	0	4	1	0	18	46	14126870	0.0433704	1
PRDM12	505506	211	24	1836770	553090	0	7	1	0	45	82	34315010	0.0435536	1
OR10G2	658946	624	20	1489580	495580	0	14	3	0	13	41	12493870	0.0436485	1
GIP	793101	174	29	801590	225070	0	7	1	0	50	116	45783640	0.0436611	1
CGN	1385164	176	31	6067660	1796300	0	17	2	0	6	2	5449250	0.0437088	1
OR52N2	203856	922	-5	1587560	467890	0	17	3	0	28	100	18471360	0.0439693	1
LEF1	231204	771	22	2257800	590010	0	18	2	0	28	80	22061120	0.044257	1
MMP13	374035	482	-10	2471510	625510	0	15	2	0	11	36	12305010	0.0443655	1
CLDN10	228898	397	50	1517980	443750	0	10	1	0	41	76	34190050	0.0445788	1
ARHGEF6	306872	NaN	39	4088180	1055770	0	24	5	0	21	44	14479030	0.0445844	1
FMO2	440278	1004	-6	2450210	634030	0	19	0	0	2	0	1384500	0.0448324	1
FLT1	198131	693	41	7399620	1951080	0	39	10	0	16	36	12340510	0.044874	1
EPO	1483965	336	46	958500	315240	0	8	0	0	50	201	55902560	0.0449939	1
DLX5	99426	991	-15	1445560	424580	0	21	2	0	21	140	16614000	0.0454097	1
CRP	737948	602	-2	1127480	318790	0	15	1	0	50	260	46054150	0.0456799	1
RNMT	142674	697	42	2546770	586460	0	10	1	0	50	116	40617680	0.0458269	1
KRTAP12-3	874480	461	25	486350	142000	0	4	0	0	50	143	45149610	0.0460249	1
CD40LG	314961	NaN	37	1366750	345770	0	12	2	0	12	25	6558270	0.0463971	1
RTP2	88374	374	24	1145230	307430	0	12	2	0	29	81	24108760	0.0464383	1
MAX	501431	387	39	1434910	347900	0	8	2	0	17	36	12976670	0.046803	1
SPACA4	1597109	242	31	597110	201640	0	4	0	0	50	80	41446250	0.0468368	1
ABT1	411992	498	24	1350420	415350	0	7	0	0	21	53	29815740	0.0469079	1
SCCPDH	439136	282	3	2218750	622670	0	11	0	0	24	62	28151500	0.0469722	1
CKS2	163101	627	15	440200	92300	0	3	0	0	50	151	36821310	0.0473534	1
GPR97	712945	168	34	2773260	837090	0	14	3	0	34	66	28565430	0.0474239	1
LACRT	615189	494	31	724200	206610	0	6	0	0	50	150	50322670	0.0474518	1
CASP5	45234	626	-20	2345840	597820	0	18	2	0	12	30	7161060	0.04747	1
FLCN	910162	218	11	3222690	909510	0	12	1	0	14	26	13085300	0.0478017	1
MS4A13	337606	859	15	802300	217970	0	7	0	0	50	169	35653360	0.047864	1
C8orf34	36554	910	-22	2269160	568000	0	18	1	0	2	5	2313890	0.0481209	1
RBP2	232582	754	21	724910	167560	0	6	1	0	17	44	15933110	0.0484049	1
PSMA7	861466	288	-13	1286520	355710	0	6	0	0	43	79	28459640	0.048533	1
DENND2C	626568	394	8	4535480	1172920	0	18	0	0	3	2	3564910	0.0488075	1
ZNF774	1110178	139	33	2499910	618410	0	9	2	0	50	86	39970160	0.0488708	1
OR56B4	465433	806	-1	1557030	483510	0	17	0	0	3	9	2285490	0.0490948	1
A1CF	113129	613	19	3254640	915900	0	25	5	0	10	53	10371680	0.0492527	1
P2RX5	504736	354	20	2203130	597820	0	14	0	0	5	7	4091730	0.0495074	1
ZNF556	1287128	291	27	2343710	606340	0	14	2	0	50	103	43388810	0.0496207	1
HIST1H1B	228884	634	40	1101210	357840	0	10	2	0	50	93	29525350	0.050217	1
MYL2	907625	570	47	911640	210870	0	8	2	0	2	24	8390780	0.050551	1
MS4A12	333232	899	13	1368880	394760	0	14	1	0	50	217	39447600	0.0506828	1
ZNF75D	255033	NaN	36	2654690	644680	0	12	2	0	29	49	21993670	0.0508745	1
SPATA9	305999	216	35	1310660	352870	0	7	1	0	50	114	34298680	0.0514113	1
POLR2D	588745	248	39	756150	187440	0	4	0	0	50	97	44025680	0.0517164	1
EEF1B2	332753	487	25	1207710	300330	0	8	1	0	50	119	43828300	0.05173	1
KCTD5	1803069	200	47	1206290	342220	0	5	2	0	29	26	17715920	0.0522131	1
CRB1	212549	428	-23	7202240	1882210	0	80	15	0	2	30	4654760	0.0527802	1
C2orf80	321897	440	5	1041570	266250	0	8	1	0	50	102	33683820	0.0529269	1
ARAP3	771583	353	25	7749650	2395540	0	26	5	0	10	20	12089170	0.053088	1
PLEKHB2	461881	331	16	1176470	308140	0	7	1	0	33	51	21590390	0.0531968	1
OR13A1	126925	808	26	1621640	489190	0	19	4	0	5	31	5989560	0.0534625	1
MET	558228	262	2	7206500	1967410	0	20	6	0	16	37	16618970	0.0535305	1
HCK	1039298	386	21	2761900	724910	0	20	5	0	3	15	4982070	0.0536395	1
PILRB	1430637	204	54	1327700	163300	0	6	1	0	50	88	36271060	0.053814	1
PRDM14	268840	727	10	2920940	793780	0	25	2	0	10	22	7870350	0.0538443	1
FIBP	3779084	287	42	1891440	517590	0	6	0	0	50	78	39373050	0.053972	1
CRHBP	245514	418	17	1660690	454400	0	12	1	0	48	107	38929300	0.0540497	1
PDGFA	598406	318	9	1123930	309560	0	7	0	0	50	169	58477020	0.0540532	1
KRTAP10-7	874480	461	25	1848840	534630	0	11	1	0	50	143	45149610	0.054121	1
NUCKS1	732566	281	35	1308530	301750	0	7	0	0	50	96	47268960	0.0543223	1
LSP1	871765	481	43	1792750	465050	0	12	1	0	50	123	43417210	0.0545838	1
SEC22A	338654	421	48	1590400	428840	0	10	2	0	12	28	9093680	0.0547168	1
C6orf222	891439	192	38	3331320	935070	0	19	1	0	45	102	42773240	0.0551609	1
COMMD2	449009	263	21	1038020	278320	0	5	1	0	50	115	39137330	0.0554215	1
LCE1B	64902	818	18	590720	169690	0	8	1	0	50	223	41232540	0.0556202	1
PDE10A	46364	571	-26	4235860	1087010	0	43	8	0	15	87	13649040	0.0556965	1
KRTAP6-2	22916	1048	-79	317370	83070	0	13	1	0	39	249	18567920	0.0559089	1
FAM194A	359484	397	30	3477580	884660	0	19	4	0	17	29	14230530	0.0564127	1
AGXT	1187158	297	30	1987290	609180	0	8	1	0	10	9	8495150	0.056608	1
PAQR3	170032	699	18	1603180	433100	0	8	0	0	10	10	5731120	0.0567007	1
CHD8	710667	380	34	13164110	3671410	0	43	7	0	10	24	12084910	0.0569771	1
LCT	493727	403	28	9727710	2732790	0	71	15	0	14	69	17881350	0.057239	1
MCM4	898350	459	35	4411940	1245340	0	17	1	0	8	20	13125060	0.0573383	1
PPP3CA	84583	574	5	2749120	697220	0	15	0	0	3	4	2605700	0.0575592	1
DDX3X	627364	NaN	54	3484680	888210	0	12	1	0	12	29	13439590	0.0576937	1
TPPP2	971417	320	12	888210	234300	0	7	1	0	50	103	35850740	0.058144	1
COL5A2	237205	422	1	7571440	2465120	0	64	11	0	6	19	4859240	0.0582007	1
AGPAT2	1918290	190	56	1393020	436650	0	5	0	0	50	79	39148690	0.058394	1
EIF2AK1	NaN	NaN	NaN	3270260	881110	0	16	2	0	44	237	71135610	0.0584675	1
GKN1	338803	222	16	1062160	262700	0	8	1	0	50	137	43748070	0.0584906	1
PDCL3	235908	579	9	1261670	314530	0	9	1	0	50	151	45391720	0.0585022	1
LARP1	549658	179	27	5237670	1437750	0	23	1	0	23	49	24583750	0.0585103	1
PPARD	670775	267	35	2308210	618410	0	12	1	0	50	78	38261900	0.0585882	1
ZNF750	711691	350	16	3507400	1127480	0	10	3	0	37	54	26368690	0.0587606	1
WDR17	133039	616	-8	6893390	1816180	0	53	3	0	0	3	1816180	0.0591136	1
IFNG	268405	717	-2	888920	203770	0	9	0	0	21	93	19584640	0.0596769	1
STX5	2405109	248	44	1842450	517590	0	7	0	0	14	19	9980470	0.0598271	1
SLC27A3	1687837	175	33	3554260	1197770	0	13	0	0	14	18	12995840	0.0601661	1
ZSWIM2	278175	629	-5	3300790	822890	0	34	6	0	5	12	2801660	0.0602753	1
C5AR1	1132395	232	41	1684830	568710	0	8	4	0	17	39	12742370	0.0614449	1
HSPA8	709511	307	8	3284460	918030	0	16	1	0	30	88	35558220	0.06181	1
DIO2	47674	533	-44	1551350	459370	0	20	1	0	6	25	4313250	0.0618821	1
TCEA1	267995	392	29	1617380	389080	0	5	0	0	29	60	32979500	0.0619211	1
PSG1	394104	283	-23	2205970	629060	0	14	4	0	8	18	7269690	0.0620908	1
SERPINE1	1066804	272	39	2064680	576520	0	16	2	0	50	172	46046340	0.0621462	1
UBA6	154681	604	33	5594090	1411480	0	28	4	0	16	37	12962470	0.0622156	1
DOCK9	435646	494	27	11212320	2888280	0	25	2	0	13	13	13672470	0.062368	1
RHOA	1623187	201	33	1007490	266250	0	6	0	0	50	91	39112480	0.0625231	1
SAMSN1	157937	898	56	1973800	479960	0	14	3	0	39	105	25698450	0.0627694	1
IMPDH1	902782	246	34	3085660	918740	0	13	3	0	48	72	38180960	0.0627699	1
ANGPT4	824412	579	36	2575170	715680	0	16	1	0	15	25	10409310	0.0631021	1
FGB	59883	1034	20	2579430	628350	0	20	3	0	34	132	29114260	0.0632329	1
ADAM10	506165	386	31	3940500	973410	0	10	1	0	4	3	5319320	0.0635598	1
DRP2	417357	NaN	26	4975680	1333380	0	23	3	0	38	77	34655810	0.0636745	1
CCL21	712216	220	49	696510	195960	0	3	0	0	50	68	36877400	0.0640447	1
MAS1L	404210	854	21	1860200	557350	0	16	3	0	50	141	33139250	0.0641465	1
TFDP1	729832	370	53	2147750	572260	0	12	1	0	50	120	39564750	0.06458	1
CXorf40B	280868	NaN	34	798040	235010	0	5	1	0	46	90	31455130	0.0647831	1
SND1	566402	650	22	4681740	1335510	0	21	1	0	3	5	3578400	0.0649408	1
RIMS4	942798	168	40	1360360	407540	0	10	3	0	9	14	7280340	0.0650717	1
LMAN2	942017	227	53	1828250	512620	0	7	0	0	25	23	16053810	0.0651363	1
ZNF148	377619	174	43	4074690	1056480	0	13	1	0	15	19	11054700	0.0656095	1
WAC	204806	355	17	3330610	925130	0	15	2	0	17	24	12765800	0.0658208	1
TAS1R1	628180	259	38	4303310	1123930	0	12	2	0	50	97	44962880	0.0663971	1
SGIP1	116994	601	-8	4281300	1220490	0	47	8	0	4	29	4778300	0.0668015	1
MYBPC3	1189866	245	45	6553300	1872980	0	20	5	0	27	40	24596530	0.0668153	1
ENOX1	99614	523	36	3380310	854130	0	28	4	0	9	40	10164360	0.0669796	1
HS6ST1	406221	635	24	2024920	620540	0	9	0	0	23	62	23152390	0.067121	1
IL1RL1	240161	588	9	2915970	751890	0	22	3	0	2	4	2159820	0.0671849	1
PHLDA3	842013	209	26	617700	208740	0	4	0	0	50	77	34235490	0.0672192	1
SYMPK	883734	203	39	6425500	1943270	0	24	4	0	50	79	39326900	0.0672489	1
C11orf63	675003	416	7	4114450	1063580	0	21	3	0	15	22	10005320	0.0673947	1
CAMK2B	1467518	412	65	3482550	981930	0	19	4	0	50	99	32477530	0.0678792	1
CR1	442029	361	18	12870170	3432850	0	47	7	0	15	21	13852100	0.0680322	1
TIGD3	4112809	242	50	2279810	744790	0	17	3	0	14	39	14976030	0.0680782	1
DCAF8	866729	355	27	3093470	829990	0	14	2	0	32	54	24106630	0.0681224	1
ZNF235	661800	671	-34	3844650	911640	0	12	1	0	9	9	7571440	0.068829	1
UTP23	483166	504	23	1275160	343640	0	6	0	0	18	36	20469300	0.0689404	1
VPS13C	115338	586	14	19657060	5106320	0	52	5	0	0	5	5106320	0.0691858	1
ZNF107	200262	1062	-11	4056940	969860	0	27	4	0	3	29	7595580	0.069318	1
CXCR2	694517	301	27	1750860	564450	0	10	2	0	17	39	17258680	0.0695473	1
UQCRQ	686574	200	66	432390	115020	0	3	0	0	50	76	31987630	0.0697896	1
ANKRD45	432542	423	4	1394440	354290	0	9	0	0	28	50	20548110	0.0698251	1
HNRNPUL1	1186597	214	24	4382120	1213390	0	12	3	0	46	70	40144110	0.0701406	1
PAPL	1652812	254	29	2259930	639000	0	12	1	0	50	89	42798090	0.070206	1
DDA1	842088	211	43	551670	140580	0	3	0	0	50	111	43158060	0.070306	1
CAPN11	1176811	216	49	3940500	979800	0	20	1	0	50	108	46296260	0.070322	1
ZCCHC13	404685	NaN	26	832830	238560	0	7	1	0	50	154	48992130	0.0707371	1
SGK2	345777	303	4	2205970	622670	0	14	1	0	12	43	14951890	0.0707737	1
CYTL1	76400	557	36	685860	219390	0	7	0	0	50	134	42308900	0.0708743	1
IFNA8	242654	411	-6	959920	258440	0	9	2	0	15	56	14511690	0.0709111	1
FAM71B	166999	1198	18	2991230	893890	0	41	8	0	6	18	3092760	0.0711454	1
ANTXR1	338803	288	14	3054420	856260	0	21	2	0	3	6	2634810	0.0713165	1
NPR3	477035	487	-15	2720010	796620	0	24	5	0	8	30	7045330	0.0713555	1
RHOXF1	NaN	NaN	NaN	938620	264830	0	7	1	0	50	278	79333270	0.0715458	1
BTK	374364	NaN	37	3505980	864780	0	27	6	0	7	21	5366180	0.0717348	1
PPAN-P2RY11	1675365	272	15	2110830	592140	0	11	2	0	50	90	42171870	0.0720657	1
RGPD4	NaN	NaN	NaN	9044690	2387020	0	44	7	0	23	70	23021040	0.0723137	1
SF3B1	736523	276	30	6739320	1855230	0	18	5	0	21	31	22174720	0.0723776	1
ADNP2	477656	572	4	5550780	1708260	0	26	2	0	7	24	9136990	0.0724215	1
KLRF1	226318	648	33	1248890	286840	0	6	1	0	50	118	36158170	0.0724386	1
USP26	88462	NaN	12	4645530	1197060	0	28	3	0	4	10	4135040	0.0725014	1
UGT2A3	NaN	NaN	NaN	2701550	719230	0	19	3	0	50	280	79787670	0.073136	1
OR5A2	417582	672	-4	1598210	474280	0	15	2	0	25	96	18797960	0.0731672	1
RAD21	482614	426	18	3338420	810820	0	15	0	0	8	7	4590150	0.073367	1
DYNLRB1	990458	214	54	518300	131350	0	4	0	0	50	77	38352780	0.0736755	1
CPN1	1067171	188	51	2352230	648940	0	16	4	0	9	16	5883060	0.0737034	1
BLID	143859	453	4	528950	167560	0	6	0	0	50	115	32990860	0.0738248	1
DSN1	794301	231	64	1894280	472150	0	7	0	0	20	32	14070780	0.073946	1
AQP9	242649	602	4	1487450	446590	0	11	1	0	46	120	32711120	0.0742171	1
SCML4	294918	581	36	2084560	626930	0	14	2	0	34	69	25713360	0.0742907	1
FAM199X	354255	NaN	47	1998650	529660	0	12	1	0	50	110	39934660	0.0743276	1
ZACN	1611239	218	22	2075330	636160	0	9	1	0	36	91	39121000	0.0745501	1
HOXC13	1257445	274	23	1611700	511910	0	10	1	0	50	100	44687400	0.0749085	1
PMS1	424679	385	20	4859240	1204870	0	17	1	0	28	48	26686770	0.0755346	1
ATP6V1C1	470948	438	47	2053320	496290	0	12	0	0	6	15	6535550	0.0757845	1
MS4A5	383569	899	18	1044410	282580	0	10	1	0	38	124	26518500	0.0759698	1
LCN2	1762678	201	44	1050800	276190	0	4	0	0	29	37	24104500	0.0760087	1
HIST1H3I	228884	634	40	661010	222940	0	7	1	0	50	93	29525350	0.0760484	1
OR1Q1	407749	646	9	1555610	452980	0	15	1	0	16	56	13293330	0.0763463	1
SLCO1C1	91874	501	-24	3927720	967020	0	38	7	0	10	50	8027970	0.0763953	1
PHF3	256893	371	24	10477470	2681670	0	36	3	0	3	6	4590150	0.0765363	1
GCLC	363341	337	24	3352620	852000	0	14	3	0	44	87	40152630	0.076902	1
TPH2	223598	619	-18	2548190	674500	0	22	3	0	26	98	21579030	0.0769113	1
ZNF280A	201933	683	23	2738470	739820	0	18	2	0	41	388	87068010	0.0777128	1
CHM	57906	NaN	-6	3466220	881110	0	21	3	0	7	21	7437960	0.0778348	1
KRTAP10-10	874480	461	25	1241080	373460	0	10	2	0	10	31	10190630	0.0779921	1
CPA1	419615	298	27	2170470	598530	0	13	4	0	16	24	9834920	0.0779946	1
PRH2	NaN	NaN	NaN	837090	261990	0	5	0	0	50	277	79330430	0.0780264	1
CACNA1B	286606	675	29	11841380	3494620	0	52	13	0	25	54	18012700	0.0781452	1
PAGE2	214019	NaN	18	602080	151940	0	4	1	0	19	46	10991510	0.0781819	1
GUCA1A	524386	273	43	1052220	264120	0	7	0	0	50	102	44409790	0.0783312	1
PTPN5	605685	562	26	2918100	817920	0	15	2	0	21	62	19859410	0.078578	1
BAGE2	NaN	NaN	NaN	602790	172530	0	3	0	0	50	277	79240970	0.078647	1
CLEC4C	206421	467	15	1148070	261990	0	6	1	0	50	125	42193880	0.0787091	1
BRCA2	221300	462	44	17582440	4486490	0	48	6	0	2	6	6004470	0.0787404	1
ZNF706	1084949	371	46	419610	97980	0	5	0	0	50	139	39708170	0.0789904	1
POTEG	148332	835	-50	2688770	651070	0	39	7	0	3	23	3057260	0.0791595	1
RGS8	650082	702	23	1094820	285420	0	10	1	0	29	75	24061900	0.0793468	1
PDE6G	3745109	205	30	462210	125670	0	2	0	0	50	57	35680340	0.0797805	1
COL21A1	263671	483	-11	4940890	1427810	0	39	6	0	7	29	5322870	0.0800586	1
KDELC1	195534	475	24	2627000	663850	0	15	3	0	38	66	23567740	0.0800794	1
KIF9	816399	242	46	4140010	1084880	0	14	3	0	50	93	42452320	0.0803929	1
NT5DC1	260580	640	19	2409740	602080	0	9	0	0	2	0	2796690	0.0804221	1
STIM1	409663	476	31	3518050	959210	0	14	3	0	29	36	15833000	0.0805701	1
TM6SF2	940952	232	17	1927650	568710	0	12	3	0	21	56	17347430	0.0805962	1
CASP8	571730	386	37	3038090	687280	0	11	0	0	26	44	19939640	0.0806004	1
CATSPER2	774279	286	51	2821540	752600	0	9	2	0	50	94	38486970	0.0809933	1
RPL41	2878044	171	40	163300	28400	0	1	0	0	50	88	41334780	0.0810662	1
RNF138	409393	481	23	1318470	317370	0	6	0	0	9	17	14488260	0.0810996	1
FIGNL1	177267	585	25	3363270	958500	0	15	2	0	32	70	25410190	0.0811187	1
CCL15	779228	525	19	598530	155490	0	6	0	0	14	26	9125630	0.0813373	1
APOC2	1003719	196	6	528950	148390	0	3	0	0	50	82	34136090	0.0813436	1
C17orf77	698491	504	10	1207000	360680	0	7	2	0	50	128	39502980	0.0814157	1
OR10J5	492825	646	-4	1517270	459370	0	15	1	0	10	51	10884300	0.0814998	1
FUBP1	373296	256	1	3346940	940750	0	14	3	0	30	77	34354770	0.081768	1
ZNF598	1747301	183	46	4476550	1408640	0	11	2	0	13	11	10553440	0.0819796	1
OR10G8	158396	830	-10	1503070	490610	0	33	10	0	5	67	4890480	0.082262	1
CAMK4	192731	767	29	2442400	675920	0	17	3	0	37	135	31034810	0.0823516	1
RNF219	58504	954	4	3740990	951400	0	13	0	0	1	18	10282220	0.0823733	1
KCNG4	582429	364	12	2541090	794490	0	13	4	0	19	49	19464650	0.0827361	1
APOBEC3H	1225154	223	75	1099080	251340	0	5	0	0	50	83	37593790	0.0828534	1
OR14J1	176114	872	4	1562710	492740	0	13	1	0	18	54	15877020	0.0829054	1
TRIM8	878626	180	27	2771130	798750	0	10	0	0	20	15	13083170	0.0829189	1
IFNA16	193208	498	-3	957790	260570	0	12	2	0	8	14	2933720	0.0829201	1
ZNF780A	1181917	521	22	3648690	875430	0	15	2	0	31	49	22720000	0.0832721	1
PSENEN	1151198	321	30	533210	144130	0	4	0	0	50	81	38093630	0.0832822	1
TMED10	884650	154	47	1125350	318790	0	6	0	0	50	102	45124760	0.08342	1
CAMP	1113209	193	40	869040	253470	0	6	0	0	50	83	31725640	0.0834539	1
DUSP19	350474	524	20	1121800	296780	0	6	1	0	50	142	45506740	0.083897	1
TPI1	2822601	232	32	1473960	415350	0	9	2	0	12	21	10160810	0.0839017	1
LARP4B	378329	515	9	3780750	1082040	0	17	1	0	10	10	5501790	0.084072	1
OLR1	397577	398	18	1475380	318080	0	10	0	0	17	40	13992680	0.0848508	1
DAP	630950	435	29	543860	139870	0	3	0	0	50	112	41539260	0.0850741	1
EGR1	1202314	205	51	2636940	847740	0	10	1	0	50	80	43302190	0.0851701	1
LAIR1	742939	507	-9	1487450	429550	0	14	3	0	25	101	17145080	0.0852448	1
NLGN3	759088	NaN	27	4198230	1278000	0	22	6	0	35	119	39902000	0.0852747	1
DCBLD1	189294	465	9	3064360	825020	0	11	3	0	15	18	10440550	0.0854802	1
FSD1	2122615	220	27	2572330	705740	0	13	1	0	18	56	22965660	0.0856553	1
GLP2R	76286	212	-53	2833610	808690	0	23	5	0	9	42	8779150	0.0859325	1
MT1H	661565	143	26	345770	71710	0	3	0	0	50	91	40541710	0.0859546	1
PBX2	2119974	392	28	2183960	638290	0	14	3	0	23	59	18932860	0.085969	1
ITGB8	207764	550	30	4011500	1019560	0	20	6	0	34	94	30103290	0.0867253	1
KLHL18	872055	242	49	2919520	831410	0	10	2	0	50	92	52565560	0.0868449	1
KRT4	1781225	288	27	2998330	871880	0	14	4	0	47	76	34288030	0.0869547	1
HNRNPA2B1	915230	445	43	1885050	470730	0	11	0	0	10	15	6595900	0.0870376	1
LTBP2	782985	242	42	9296740	2644040	0	37	7	0	26	55	25954050	0.0871242	1
LRRC7	298237	695	-26	7912240	2124320	0	124	25	0	2	33	3118320	0.0871892	1
ARPC3	964525	206	50	977670	221520	0	3	0	0	50	76	38574300	0.0873094	1
TEX13A	9759	NaN	2	2021370	619830	0	21	2	0	34	135	24901120	0.0873756	1
C8orf37	313002	375	45	1108310	267670	0	7	1	0	15	28	10823240	0.0874018	1
PGLYRP3	836876	556	24	1750860	494160	0	11	2	0	34	146	46101010	0.0874416	1
CYP4F12	865205	605	21	2716460	742660	0	15	3	0	21	77	23946170	0.0875248	1
MAGED2	257482	NaN	20	3079980	900990	0	16	2	0	5	8	4122260	0.0875348	1
HSD3B2	409405	720	3	1870850	538180	0	17	2	0	16	50	13598630	0.0878068	1
CTRC	554165	212	29	1393730	393340	0	7	1	0	29	73	29182420	0.08785	1
RPLP2	1799017	232	51	607760	169690	0	4	0	0	50	73	37421970	0.0878727	1
CDK12	1409087	239	28	7433700	2204550	0	24	4	0	50	86	42592190	0.0879796	1
TAS2R1	349235	840	-18	1482480	434520	0	28	0	0	0	0	434520	0.0881184	1
C17orf97	248876	591	1	483510	172530	0	6	2	0	3	6	1524370	0.0883308	1
NXF5	272029	NaN	23	1972380	479250	0	18	4	0	9	52	8774890	0.0884699	1
CDC20B	222731	430	2	2682380	734140	0	17	3	0	11	29	10481020	0.0888586	1
DIRAS2	94332	706	13	1016720	269800	0	7	1	0	50	172	39495170	0.0891386	1
HTR3A	175442	586	1	2641910	776740	0	16	3	0	6	19	5687810	0.0895155	1
C22orf43	604420	399	31	1273740	289680	0	6	0	0	33	72	24672500	0.0896825	1
SPRR2E	687290	704	30	374880	100110	0	4	0	0	50	125	42737740	0.089826	1
KLRC1	382960	334	1	1236110	310270	0	8	0	0	27	70	24485060	0.0899326	1
NTHL1	1747301	183	46	1569810	477120	0	8	0	0	50	88	38167470	0.0900125	1
NDUFA8	220092	528	30	897440	233590	0	5	1	0	50	116	40273330	0.0901719	1
SVEP1	211688	369	1	18296700	4928820	0	78	13	0	3	24	9828530	0.0903327	1
GALNT13	21842	1035	-13	2908160	736270	0	49	7	0	2	25	2693030	0.0903487	1
MOSPD3	1884430	247	60	1151620	399020	0	5	1	0	22	36	19706050	0.0908141	1
RPL6	715909	201	31	1479640	418190	0	7	1	0	50	70	35027850	0.0908432	1
CDH17	474043	543	18	4295500	1172210	0	30	2	0	7	7	3559940	0.0912706	1
COQ4	1813435	201	46	1317050	433810	0	5	0	0	50	73	41583990	0.0915266	1
OR2J2	162844	808	12	1527920	474280	0	15	5	0	6	15	4032090	0.0918256	1
ASAP1	264818	427	30	5860340	1603180	0	26	6	0	14	40	15350200	0.0919003	1
MYEOV	558031	443	37	1498810	524690	0	11	1	0	50	160	51504110	0.0919184	1
CALCA	344274	627	-9	999680	286840	0	11	2	0	20	64	11188180	0.0922471	1
UTS2	375594	415	23	878270	225070	0	4	1	0	50	125	53156280	0.0922666	1
CEP192	326004	417	52	13019270	3573430	0	30	4	0	12	15	14371110	0.0925076	1
SAMHD1	817783	225	47	3302210	840640	0	12	2	0	50	104	51105090	0.0926194	1
TCTEX1D1	335045	692	-16	947850	236430	0	12	0	0	50	235	35657620	0.092793	1
GAPDHS	1081638	390	41	2076750	621960	0	11	2	0	50	94	36268220	0.0928496	1
TTC18	838780	249	45	5854660	1544960	0	14	1	0	3	2	4037060	0.092872	1
SLA	NaN	NaN	NaN	1640100	468600	0	11	1	0	50	278	79537040	0.0933083	1
RAB11FIP1	660779	379	37	6298410	1953210	0	21	3	0	12	23	11849190	0.0943769	1
DBX2	126551	805	-18	1663530	534630	0	13	2	0	7	31	8718800	0.0944486	1
WFDC5	865186	324	46	648940	173240	0	6	1	0	5	23	9053210	0.0944887	1
NKX2-5	483508	458	33	1765060	599240	0	11	2	0	39	83	32157320	0.0945233	1
UBD	403531	798	18	832830	236430	0	8	0	0	35	115	25951920	0.0947673	1
FCN2	229567	450	26	1613120	457240	0	14	3	0	6	13	4449570	0.0947761	1
CCDC141	163273	839	12	4562460	1137420	0	36	8	0	6	25	5628880	0.0948673	1
DYNC1I1	184459	747	-7	3375340	888920	0	26	6	0	11	50	12503100	0.0954658	1
ZNF382	635596	889	-38	2852780	693670	0	21	5	0	8	26	6447510	0.0959572	1
PTH	264102	625	-6	599950	158330	0	5	0	0	31	108	34485410	0.096223	1
MTM1	287123	NaN	16	3168730	810110	0	14	1	0	6	7	5036030	0.0963805	1
LIN37	1151198	321	30	1307110	347900	0	4	0	0	6	3	8613010	0.0963885	1
SLC35F4	175308	918	27	2636230	758990	0	16	3	0	11	29	8334690	0.0967672	1
ZNF451	372718	348	26	5574210	1331250	0	21	2	0	19	35	18129850	0.0969017	1
KLHL6	712779	593	32	3157370	872590	0	18	3	0	8	36	12037340	0.0971464	1
EPS15L1	793775	258	19	4503530	1215520	0	13	3	0	37	53	25991680	0.0971928	1
OLFM4	207557	842	2	2572330	727040	0	31	6	0	3	12	2489260	0.0976721	1
PIP4K2A	196977	577	25	2139230	538180	0	11	2	0	50	134	40904520	0.097977	1
ZNF221	464210	419	-38	3223400	759700	0	16	2	0	15	24	12075680	0.0982481	1
ZNF623	2198262	229	33	2735630	700060	0	11	1	0	50	103	43100550	0.0983119	1
PTDSS1	219234	671	13	2509140	626220	0	14	3	0	49	143	44619240	0.0985554	1
WBP5	448080	NaN	32	569420	116440	0	4	1	0	12	17	8206890	0.0988524	1
IFNA2	232155	466	-14	954240	257730	0	8	1	0	50	144	36668660	0.0990137	1
FAM107B	256093	327	36	1581880	413930	0	9	2	0	37	68	26788300	0.0990966	1
TRPS1	55597	711	-10	6531290	1786360	0	71	13	0	1	16	2714330	0.0991856	1
MMAA	224882	1168	19	2120770	607760	0	8	0	0	10	7	7063080	0.0993438	1
KIAA0391	586870	321	38	2991230	791650	0	9	1	0	48	92	41152310	0.0999868	1
RABEPK	951081	168	46	1912030	531080	0	9	0	0	5	2	2623450	0.100031	1
CFHR5	217857	853	-24	2970640	748340	0	30	6	0	24	111	15612900	0.10048	1
SLC11A1	734742	197	37	2777520	862650	0	12	2	0	42	69	33906760	0.100675	1
MRPS28	194118	410	45	936490	286130	0	6	0	0	33	73	27593440	0.100821	1
SUMO1	371912	192	41	566580	123540	0	3	0	0	50	113	39646400	0.101009	1
TEC	253162	404	42	3379600	803720	0	18	2	0	41	104	34307200	0.101104	1
KIFC1	1441897	236	31	3328480	1063580	0	13	5	0	49	79	38675120	0.101138	1
FIP1L1	120581	470	32	3178670	834250	0	14	1	0	19	50	16863210	0.101395	1
TEX15	352456	346	11	14231240	3622420	0	75	14	0	6	26	7408140	0.101605	1
URGCP	872910	239	44	4636300	1366040	0	21	4	0	50	104	45128310	0.101649	1
TRIM9	373925	516	17	3682770	1039440	0	24	5	0	50	170	48491580	0.101821	1
C14orf28	228479	577	-32	1616670	402570	0	13	0	0	8	29	6052750	0.101887	1
DYTN	269047	832	14	2982000	811530	0	23	5	0	28	84	17239510	0.102037	1
PCSK4	2352825	221	38	3772940	1181440	0	12	3	0	5	6	6432600	0.102064	1
PHKA2	182760	NaN	35	6409880	1760800	0	19	3	0	12	15	9156870	0.102077	1
C19orf26	2214581	234	29	2192480	738400	0	7	0	0	20	31	18616910	0.102378	1
BCHE	28918	1215	-18	3075010	803720	0	45	9	0	6	54	5473390	0.102436	1
DIRC1	124843	739	-7	528240	151230	0	5	0	0	50	245	45383200	0.102547	1
SPOCK1	216344	646	26	2316020	576520	0	13	2	0	26	59	19302060	0.102904	1
IGFL2	1177162	249	28	726330	185310	0	5	1	0	15	17	10197020	0.102933	1
C19orf55	1151198	321	30	2114380	697220	0	5	0	0	6	3	8613010	0.10324	1
UXT	770573	NaN	45	891050	242110	0	4	0	0	50	104	43665000	0.103415	1
MRPS6	785767	574	70	641130	181050	0	5	1	0	31	86	27818510	0.103965	1
TCEAL6	132641	NaN	4	949270	235010	0	8	1	0	20	28	11361420	0.104002	1
ZNF431	173248	1093	-42	3015370	705740	0	15	1	0	3	6	3999430	0.104023	1
CD5L	116471	778	28	1775000	491320	0	28	6	0	3	22	2743440	0.104045	1
MAGEC2	16386	NaN	-29	1860200	538180	0	35	6	0	7	65	7413820	0.104153	1
RC3H2	407115	430	26	6202560	1746600	0	21	3	0	17	28	15852170	0.104204	1
ZNF331	605686	808	-54	2416840	573680	0	14	1	0	10	23	7383290	0.104211	1
BSX	698665	416	8	1142390	367780	0	8	1	0	18	26	10832470	0.104344	1
SNRPG	671278	370	38	429550	92300	0	2	0	0	50	117	51004980	0.104394	1
TNFRSF9	381467	207	24	1348290	347190	0	7	1	0	50	111	42653960	0.104552	1
SCGB1D4	3058870	450	42	436650	121410	0	3	0	0	50	67	32518710	0.104581	1
ADIPOQ	449980	384	25	1219070	363520	0	7	1	0	50	110	39893480	0.104854	1
SNCB	579630	359	40	714260	190990	0	5	1	0	39	87	31765400	0.10527	1
HIP1	785864	326	62	5440730	1451950	0	20	4	0	50	50	30451900	0.105339	1
CFHR4	211450	853	-31	1738080	430260	0	36	8	0	5	58	3534380	0.1054	1
C9orf153	311398	417	8	545990	135610	0	4	0	0	50	122	42401910	0.105418	1
ZNF746	588536	467	17	3182930	996130	0	16	5	0	13	27	9881070	0.105572	1
TBXAS1	485631	679	36	2996200	835670	0	16	1	0	10	25	9278990	0.105665	1
NPSR1	106021	949	0	2105860	575810	0	15	4	0	18	67	16175220	0.105831	1
BCL10	348743	384	3	1170080	342220	0	6	0	0	11	26	9374840	0.105977	1
FCER1G	728669	234	37	465050	129220	0	2	1	0	17	36	13335930	0.106116	1
HCST	1060028	321	47	470020	156200	0	3	0	0	50	123	38486970	0.106188	1
GNGT2	868792	346	21	378430	85910	0	3	0	0	50	99	39350330	0.106191	1
ZNF285	715346	528	-44	3065780	736270	0	16	3	0	42	114	29305960	0.106264	1
DUSP12	447958	504	29	1751570	474280	0	7	1	0	13	26	14325670	0.10628	1
IFI27	200295	605	47	597820	203060	0	3	0	0	50	126	38381180	0.106893	1
IGF2	837088	579	38	1181440	367070	0	9	2	0	50	119	38548740	0.106943	1
COX7A2L	251919	375	16	584330	171820	0	3	0	0	50	111	38463540	0.10706	1
ACER2	496889	421	24	1420710	385530	0	7	1	0	50	118	46377910	0.107078	1
KRTAP19-6	22916	1048	-79	293940	87330	0	7	1	0	39	249	18567920	0.107128	1
MRPL14	1358424	203	53	729880	220100	0	4	0	0	50	86	39181350	0.107669	1
SF3A2	1603571	240	27	2285490	754020	0	6	1	0	50	95	43741680	0.107923	1
DCAF4L1	272281	261	25	1943980	597110	0	10	1	0	41	97	37327540	0.10795	1
LCE5A	325831	700	20	598530	170400	0	5	0	0	50	184	55556080	0.108073	1
CSRNP3	104412	947	2	2974190	804430	0	25	4	0	3	9	2546770	0.108084	1
UBE2Q2	560951	339	55	2241470	548830	0	6	0	0	28	31	20421730	0.10815	1
PSG2	263820	178	-32	1700450	493450	0	26	5	0	17	146	16892320	0.108631	1
KRT25	836683	269	-10	2293300	652490	0	14	6	0	9	21	6213210	0.109365	1
ZBTB41	222912	614	-19	4744930	1150910	0	24	5	0	22	68	19294960	0.109455	1
CPB1	276750	681	-16	2169050	591430	0	23	4	0	31	124	18441540	0.109631	1
PCDH18	87218	686	-17	5673610	1610990	0	47	8	0	4	23	5918560	0.109631	1
RPS16	1410725	230	39	752600	229330	0	6	0	0	50	149	55255040	0.109826	1
SMR3B	264684	915	25	390500	137740	0	6	0	0	50	150	34765150	0.109965	1
AP1G1	460697	NaN	24	4300470	1173630	0	16	2	0	15	31	18874640	0.110048	1
ZNF581	1077402	254	-10	967730	306010	0	5	0	0	50	98	33986280	0.110101	1
TMPRSS11E	108503	748	7	2204550	585750	0	24	1	0	14	88	18025480	0.110506	1
OPRL1	1032302	312	51	1792750	603500	0	14	6	0	12	31	8048560	0.110558	1
LZTS1	157405	592	9	2941530	890340	0	18	4	0	20	55	17931050	0.110725	1
PVRL4	689033	250	23	2524760	808690	0	13	3	0	27	53	22355060	0.111083	1
DHDH	1927185	211	43	1692640	507650	0	5	1	0	50	63	41009600	0.111124	1
HOXC11	1257445	274	23	1495970	461500	0	8	2	0	42	90	37636390	0.111301	1
UQCR11	2259505	213	33	296070	89460	0	3	0	0	50	102	42833590	0.111307	1
KRTAP21-1	30244	1055	-70	391920	115020	0	13	4	0	7	32	1816890	0.111309	1
CWC25	1198833	207	37	2235080	563740	0	10	0	0	22	39	16961900	0.111407	1
IL22	383435	623	12	935070	253470	0	7	1	0	30	96	24044150	0.111543	1
AMELY	0	0	0	992580	283290	0	5	1	0	14	17	9700020	0.111607	1
IL1RAPL1	11003	NaN	14	3608930	934360	0	39	6	0	5	19	3447050	0.112028	1
ATL2	808394	366	25	3226950	845610	0	10	0	0	5	6	7068760	0.11208	1
SELL	293592	597	13	2059710	474990	0	12	1	0	5	11	5139690	0.112103	1
C12orf71	489310	328	23	1359650	378430	0	8	0	0	19	32	13500650	0.112296	1
AGPS	378489	434	26	3462670	914480	0	11	2	0	48	104	44422570	0.112486	1
LAD1	857879	209	26	2592920	793780	0	12	2	0	50	77	33472240	0.112489	1
MYL1	186926	511	3	1097660	276190	0	7	0	0	13	31	10498770	0.112528	1
ADARB1	596496	250	42	3738860	1111150	0	13	5	0	50	96	41013150	0.112606	1
CEACAM4	1249321	499	27	1227590	389080	0	10	1	0	50	202	47591300	0.112666	1
SLC44A5	178229	935	-21	4010080	1018850	0	42	7	0	13	102	13308950	0.112887	1
MST4	151066	NaN	32	2191770	562320	0	9	1	0	7	8	5677160	0.113023	1
ZCCHC11	663395	394	20	8571830	2193190	0	22	4	0	31	60	29955610	0.113323	1
ANXA4	864962	193	50	1710390	449430	0	6	0	0	42	58	33773990	0.113626	1
NKAP	772178	NaN	38	2146330	580070	0	12	1	0	21	50	16476260	0.113732	1
OR4C12	11630	1171	-38	1535730	453690	0	26	1	0	1	8	1078490	0.114021	1
UBE2A	663615	NaN	48	815080	205190	0	9	2	0	6	15	3946180	0.11404	1
TAAR5	125852	605	19	1661400	506940	0	15	4	0	6	42	6632110	0.114168	1
KRT26	836683	269	-10	2403350	657460	0	11	1	0	33	55	22737750	0.114293	1
BMP2K	234707	489	30	6027900	1601760	0	21	5	0	9	17	7841240	0.115002	1
CIB2	414873	271	56	1000390	243530	0	3	1	0	50	78	34133250	0.115121	1
PAPD7	253408	557	28	2776810	795200	0	16	1	0	35	87	25523080	0.115201	1
CTSZ	1009250	152	30	1548510	436650	0	7	0	0	38	65	31515480	0.115442	1
NBAS	186706	1405	10	12288680	3307180	0	62	11	0	10	36	11204510	0.115608	1
SECISBP2L	372654	382	9	5447830	1442720	0	14	0	0	4	3	4698780	0.116526	1
CBX3	915230	445	43	990450	227910	0	4	1	0	50	138	46157810	0.116538	1
TRAM1L1	24934	NaN	-31	1846710	517590	0	13	1	0	3	9	3214170	0.116565	1
LMBRD2	174910	599	-4	3669280	923000	0	15	1	0	7	12	6451770	0.116661	1
LDHA	599909	176	42	2049060	526110	0	8	1	0	50	93	42693720	0.116961	1
KRTAP5-8	586193	626	50	948560	257020	0	6	0	0	40	105	27342100	0.117193	1
ARHGAP30	689033	250	23	5484040	1651460	0	20	7	0	27	53	22355060	0.117296	1
PPARGC1B	908037	285	49	5131170	1520820	0	19	4	0	34	71	36929940	0.11748	1
DOK5	139298	847	-37	1606730	414640	0	10	2	0	9	29	9349990	0.117505	1
RPL37	212186	526	19	511910	144130	0	3	0	0	50	125	38622580	0.117646	1
DDX50	897697	246	45	3794950	1040150	0	12	2	0	50	99	48095400	0.117736	1
CLLU1OS	168575	582	19	537470	144130	0	4	0	0	50	125	35554670	0.117774	1
FABP12	186546	595	0	736980	185310	0	8	2	0	11	50	7527420	0.117885	1
GAK	679769	256	41	6660510	1953210	0	21	2	0	6	4	5424400	0.117888	1
WNT8B	1153157	264	50	1770030	521850	0	9	1	0	50	102	41282240	0.118031	1
ZNF578	547660	989	-53	3076430	725620	0	27	4	0	5	17	4441760	0.118392	1
PSG11	263820	178	-32	1702580	487060	0	24	6	0	17	146	16892320	0.118753	1
TLL1	81353	538	-19	5331390	1318470	0	52	10	0	8	71	10930450	0.118789	1
TNNT1	1036976	266	-1	1530050	363520	0	8	1	0	50	79	29399680	0.118975	1
TMCO4	668417	220	29	3180800	987610	0	16	1	0	25	46	20181750	0.119907	1
GTSF1	642618	190	38	936490	205190	0	4	0	0	50	87	42357180	0.12001	1
BACH2	294466	601	13	4208170	1206290	0	24	2	0	3	5	3209200	0.120279	1
ZNF804A	18097	1171	4	6142210	1615250	0	131	26	0	2	39	2697290	0.120315	1
SLAMF6	1145424	590	26	1721750	470020	0	10	1	0	50	132	43381710	0.120615	1
KARS	449343	354	18	3379600	884660	0	12	0	0	13	14	10480310	0.120672	1
PGM2L1	629890	143	29	3242570	849160	0	11	2	0	50	66	33147060	0.120844	1
BNIP1	483076	397	34	1411480	377720	0	6	1	0	38	79	34336310	0.121227	1
CCNA2	324357	506	29	2209520	616990	0	7	0	0	8	12	8795480	0.121514	1
CLDN16	163494	373	9	1540700	448720	0	10	0	0	10	22	8963750	0.121658	1
CROT	222199	876	3	3378890	861940	0	20	2	0	10	44	12075680	0.122052	1
PKD2	435445	367	21	4938760	1376690	0	23	2	0	9	11	6580990	0.122105	1
LPCAT4	542657	234	22	2629130	840640	0	7	0	0	13	7	9071670	0.122305	1
DEFB136	467502	451	22	406120	102950	0	4	1	0	15	36	9377680	0.12243	1
ZEB1	323935	635	16	5778690	1508040	0	49	9	0	3	28	5281690	0.122531	1
REG3G	21996	1408	-29	927970	239270	0	29	5	0	4	44	2318860	0.122742	1
RP1	148553	735	-8	10926190	2882600	0	69	14	0	11	42	11007130	0.123314	1
LCE1C	64902	818	18	599950	168980	0	10	2	0	7	28	3941920	0.123399	1
SERPINB2	152044	522	12	2158400	559480	0	18	4	0	8	34	9522520	0.124029	1
FLT3	346092	614	42	5241220	1310660	0	28	7	0	50	154	38251250	0.124288	1
SCGB2A2	3058870	450	42	504810	117150	0	3	1	0	22	26	10834600	0.124422	1
AMPD1	600650	472	11	4091020	1035890	0	24	5	0	10	24	6737900	0.124771	1
STX2	218767	440	-19	1688380	413930	0	10	1	0	36	106	28879250	0.124877	1
FGF23	295315	860	33	1251730	375590	0	19	5	0	7	23	3732470	0.124982	1
FBLN5	333910	440	29	2346550	607760	0	10	1	0	50	113	46414120	0.125154	1
BEND6	428244	271	23	1478220	362100	0	10	2	0	50	151	43726060	0.125249	1
SNRPN	NaN	NaN	NaN	1194220	396890	0	19	4	0	2	13	2105150	0.125273	1
ANKRD7	72287	922	-13	1345450	335120	0	15	1	0	19	142	21981600	0.125355	1
C10orf128	NaN	NaN	NaN	573680	154780	0	4	0	0	50	277	79223220	0.125489	1
LEPR	178338	528	-8	6457450	1632290	0	38	6	0	9	44	9337920	0.12621	1
TMIGD2	2127558	220	33	1433490	413220	0	7	1	0	50	87	34606820	0.126441	1
DCTN1	1086740	343	42	6549750	1908480	0	22	1	0	5	8	6323970	0.1265	1
FAM19A1	121492	954	-14	707870	182470	0	8	0	0	50	264	44223770	0.126552	1
NTF3	28523	735	17	1349710	394760	0	13	2	0	50	192	40837780	0.126614	1
CRISP2	67596	1248	-6	1302850	315950	0	18	4	0	24	97	13087430	0.12746	1
OR52B6	128694	895	9	1634420	508360	0	9	0	0	1	0	1647910	0.127482	1
C5orf58	97631	636	31	549540	134190	0	5	0	0	50	172	47731880	0.127603	1
MPHOSPH10	355097	470	40	3617450	829990	0	12	0	0	13	12	9678010	0.127791	1
AGXT2	243997	675	23	2676700	724910	0	18	1	0	20	42	13955760	0.128602	1
LYAR	146135	584	35	2036280	460080	0	9	1	0	47	88	33052630	0.128633	1
IL13RA2	166070	NaN	19	2023500	487770	0	14	3	0	7	16	4558910	0.128639	1
CCL7	26189	889	-12	524690	135610	0	8	2	0	10	107	12415060	0.128775	1
DPP4	153730	528	9	4125100	989030	0	20	6	0	11	49	13210260	0.128898	1
TMOD3	511166	132	27	1863750	468600	0	7	1	0	50	100	41339040	0.129043	1
XRCC5	597243	384	33	3893640	960630	0	13	1	0	15	27	15216720	0.129112	1
SLC26A10	1329939	344	52	2790300	928680	0	17	2	0	31	109	33105880	0.129164	1
KRT28	836683	269	-10	2362170	673080	0	12	3	0	50	95	32981630	0.12941	1
APPBP2	372707	242	7	3061520	785260	0	13	2	0	47	101	43049430	0.129433	1
OLIG3	210173	486	29	1320600	423870	0	8	1	0	50	106	40266230	0.129552	1
THRAP3	742773	170	31	4834390	1359650	0	15	4	0	42	68	33399820	0.1297	1
MAP7D2	263236	NaN	38	3985230	1096950	0	16	5	0	17	32	14200000	0.129971	1
GTF2IRD1	896611	194	52	4935920	1420000	0	13	2	0	50	55	38136940	0.130019	1
POLD4	1269888	177	51	562320	153360	0	2	0	0	50	66	41281530	0.130023	1
LUM	23173	523	-18	1706130	477120	0	19	2	0	17	96	12126090	0.130028	1
DNMT3L	1128093	219	76	2024920	552380	0	9	0	0	36	66	31715700	0.130063	1
XCL1	389559	440	15	579360	176790	0	8	2	0	4	11	2240050	0.130076	1
MUTYH	1002765	249	29	2891120	866200	0	9	1	0	20	24	19784150	0.13019	1
CYP1A1	746043	199	41	2579430	749760	0	11	2	0	45	84	35326760	0.130277	1
MSRB2	126042	469	5	926550	276900	0	7	1	0	50	125	31016350	0.130784	1
ASB17	140995	603	-11	1495970	416770	0	16	4	0	6	27	5091410	0.130998	1
HIST1H4H	390169	544	57	496290	172530	0	5	0	0	50	98	27647400	0.131197	1
C10orf53	NaN	NaN	NaN	924420	249210	0	6	1	0	50	278	79317650	0.131304	1
ACSL6	331471	484	25	3898610	1068550	0	21	4	0	18	57	19575410	0.131586	1
TREM1	270628	607	34	1180730	350740	0	7	1	0	50	83	29949930	0.131632	1
SCN7A	68529	918	-11	8741520	2217330	0	49	6	0	3	14	4132910	0.131743	1
SNX31	1141276	196	50	2356490	572260	0	10	3	0	13	35	13374980	0.131967	1
SLC39A3	1354357	291	25	1666370	580780	0	9	1	0	50	88	42914530	0.132043	1
PTMA	1003689	202	24	624090	125670	0	3	0	0	50	100	41245320	0.132428	1
RALGAPB	531076	440	45	7682200	2117930	0	22	1	0	2	3	3903580	0.132622	1
SF3B5	321795	374	17	445880	110050	0	3	0	0	50	127	51139170	0.13288	1
RP2	705104	NaN	42	1810500	466470	0	7	1	0	24	39	17118100	0.132985	1
SCGB1D2	3058870	450	42	473570	129220	0	3	0	0	50	67	32518710	0.133024	1
C11orf88	401074	326	18	1047250	262700	0	7	1	0	6	20	7474880	0.133043	1
CDC42EP1	991778	176	51	1862330	651070	0	6	2	0	50	115	40098670	0.133472	1
ZNF268	334913	834	6	1031630	222940	0	9	1	0	50	259	39722370	0.133547	1
GZMA	222027	430	1	1346160	377010	0	9	0	0	10	33	10826080	0.133619	1
PPP3R1	204289	594	23	928680	206610	0	7	0	0	50	145	42877610	0.133693	1
SMAP1	169371	764	11	2413290	662430	0	10	2	0	50	138	41347560	0.13418	1
CYP4B1	658240	475	8	2656110	719940	0	16	5	0	4	10	3715430	0.13511	1
ZFP82	714733	758	-61	2775390	664560	0	13	2	0	22	54	16148240	0.135153	1
IL10RB	861800	317	87	1707550	430970	0	6	0	0	50	89	45354090	0.13569	1
PAX8	633218	385	36	2247860	461500	0	11	1	0	19	34	18306640	0.135847	1
TMEM175	675007	256	45	2496360	815790	0	11	0	0	8	25	10973050	0.135944	1
SPIC	305133	649	-1	1292200	320210	0	10	3	0	14	55	8691110	0.136094	1
TMPRSS11A	212678	809	4	2205260	568000	0	20	3	0	43	171	31764690	0.136096	1
LGALS2	991778	176	51	701480	178210	0	4	1	0	8	11	5714790	0.13614	1
CENPK	424356	444	25	1466150	335830	0	5	0	0	50	111	48573940	0.136228	1
TSLP	205349	738	6	829990	217970	0	8	1	0	50	215	42227250	0.136302	1
GPATCH4	2049505	180	37	2020660	484220	0	8	0	0	50	73	38044640	0.136463	1
PHOX2B	308280	376	22	1529340	500550	0	9	1	0	50	116	46435420	0.137532	1
KRTAP19-4	14979	1035	-68	416060	124960	0	6	1	0	27	156	14055160	0.137684	1
NARF	2583801	179	20	2614220	693670	0	8	1	0	50	96	53143500	0.137764	1
PTPN4	346126	446	25	4903260	1241790	0	17	0	0	3	7	5725440	0.137897	1
PIP5K1A	1409327	184	32	2916680	808690	0	9	0	0	8	7	9392590	0.138024	1
GPC2	1299015	205	52	2818700	964180	0	11	3	0	23	37	17531320	0.138301	1
HAND2	251136	719	-10	1080620	320920	0	12	0	0	6	70	13112990	0.139161	1
OFD1	135235	NaN	48	5346300	1314210	0	23	4	0	50	113	39775620	0.13968	1
SSX7	250163	NaN	25	1038730	228620	0	6	1	0	50	144	48329700	0.139686	1
OR8I2	9992	1007	-32	1526500	458660	0	38	11	0	4	34	2340160	0.140119	1
GOLGA6B	1113552	419	37	3503140	897440	0	12	0	0	16	18	11161200	0.14015	1
C12orf5	295315	860	33	1401540	377010	0	8	2	0	50	124	34176560	0.14027	1
MCM5	366628	224	3	3772940	1060030	0	14	3	0	12	26	12858100	0.141059	1
MSH4	146770	535	-10	4859240	1294330	0	37	8	0	28	120	24132900	0.141136	1
NUDT2	478815	302	38	761120	201640	0	4	0	0	50	78	34637350	0.141787	1
MAGEE2	117293	NaN	-10	2618480	729880	0	16	6	0	15	62	15253640	0.142148	1
LIPG	243067	352	56	2595050	683020	0	11	3	0	50	80	29812190	0.142174	1
HAUS3	836839	332	29	3122580	762540	0	10	3	0	17	33	12691250	0.142401	1
TRAM1	240060	535	28	1964570	516880	0	8	1	0	50	108	36560740	0.142506	1
TPR	271754	338	-19	12359680	3176540	0	44	10	0	15	49	17051360	0.142594	1
NKAPL	273319	502	35	2039830	539600	0	10	2	0	41	67	28034350	0.142866	1
GTPBP10	138505	1085	-5	2033440	526820	0	11	0	0	9	25	7552270	0.143172	1
MRPS15	581032	347	31	1348290	364230	0	6	0	0	41	88	38927170	0.1432	1
VSNL1	135361	1255	-2	1013880	238560	0	8	1	0	32	110	22778220	0.143423	1
PRAMEF4	118495	792	12	2406190	680180	0	14	3	0	12	30	9240650	0.143477	1
SPANXD	NaN	NaN	NaN	516170	131350	0	5	0	0	50	277	79199790	0.143582	1
NPY1R	74427	1197	-18	1945400	523270	0	17	3	0	20	106	14944790	0.143962	1
GPX6	255783	592	26	1155880	301040	0	9	1	0	44	173	45873100	0.144321	1
ALKBH6	980636	320	19	1355390	406120	0	6	0	0	9	18	9107170	0.144532	1
SLC28A3	396533	595	2	3598990	980510	0	19	3	0	23	79	25692060	0.144623	1
AGPAT1	2119974	392	28	1421420	444460	0	9	1	0	50	144	47414510	0.144732	1
NAP1L2	196410	NaN	-3	2343000	602790	0	17	1	0	2	3	1637970	0.14481	1
RNASE3	1070609	561	16	795910	241400	0	7	1	0	50	149	35230910	0.145214	1
IL5RA	59117	1039	-15	2251410	575100	0	13	2	0	6	15	5513860	0.146138	1
KIAA0226	560122	252	50	5088570	1395150	0	20	5	0	50	83	35414090	0.146293	1
MPPED1	354735	618	-6	1469700	415350	0	12	2	0	50	148	33289770	0.146319	1
TEX14	735964	268	13	7765980	2038410	0	30	10	0	31	67	26065520	0.146438	1
TSPAN11	315469	555	-5	1306400	376300	0	9	1	0	44	100	29557300	0.146872	1
IFI6	732210	217	24	719940	202350	0	4	0	0	50	124	52694780	0.146996	1
NOP16	576954	347	45	932940	242820	0	5	0	0	50	104	41711790	0.147004	1
KIF6	77217	940	26	4318220	1081330	0	24	3	0	13	43	11278350	0.147105	1
R3HDML	813168	376	10	1300720	356420	0	12	3	0	14	32	7450030	0.147305	1
LRRC2	283343	528	42	1963860	481380	0	9	2	0	47	110	35113050	0.147322	1
TMEM89	1386275	212	37	764670	264120	0	4	0	0	50	143	54160220	0.147591	1
IFI35	1507064	201	26	1451950	445880	0	5	0	0	32	53	21324140	0.147852	1
MAGEB10	10745	NaN	16	1736660	495580	0	17	3	0	50	213	36234850	0.148018	1
DPEP2	863919	158	54	2438140	758990	0	7	1	0	28	44	27350620	0.148022	1
ABHD12B	411016	431	41	1554190	405410	0	5	0	0	14	36	13652590	0.148185	1
KPNA4	444964	408	21	2765450	706450	0	8	2	0	50	111	46243720	0.148311	1
ZNF232	1391000	384	20	2267740	605630	0	10	2	0	28	112	34165200	0.148361	1
DFFB	249345	412	26	1740210	477120	0	5	1	0	50	86	41337620	0.148397	1
BFSP2	342402	497	14	2088820	620540	0	11	3	0	40	105	34464820	0.148568	1
BRCA1	1466229	201	27	9815040	2432460	0	30	6	0	37	53	27088630	0.148604	1
SPDYC	3317462	168	54	1508040	419610	0	8	3	0	9	12	5414460	0.148616	1
LRIT2	216191	860	-17	2700130	842060	0	22	7	0	14	64	14917810	0.148902	1
DZIP1L	175494	464	8	3949730	1100500	0	21	0	0	5	10	4343070	0.1492	1
VWA3B	361135	716	28	6725830	1779260	0	37	6	0	50	161	45164520	0.149204	1
RUFY2	740263	294	23	3627390	869040	0	12	1	0	50	100	48134450	0.149221	1
NPLOC4	3705166	205	21	3180800	847030	0	10	1	0	50	55	36492580	0.149262	1
LTB	2517285	220	35	1212680	382690	0	6	0	0	50	65	43527260	0.149287	1
SYT5	1036976	266	-1	1933330	607760	0	9	1	0	50	79	29399680	0.149343	1
NRAS	600650	472	11	998970	257730	0	6	1	0	50	136	41941830	0.149475	1
VNN2	127166	569	2	2642620	741950	0	19	3	0	3	7	2490680	0.149624	1
DPF3	317807	599	41	1869430	490610	0	15	3	0	27	87	20299610	0.149747	1
CHURC1	515337	275	41	619120	139160	0	3	0	0	50	84	35661880	0.150087	1
C1orf51	1213150	197	38	1910610	590010	0	10	0	0	45	84	36888050	0.150501	1
GBA3	103435	746	22	2416840	624800	0	27	5	0	3	18	3357590	0.150777	1
RIF1	228411	589	19	12728880	3371790	0	34	5	0	8	12	8259430	0.150808	1
SH3BP5L	411701	567	-4	1949660	610600	0	13	2	0	50	106	34995900	0.151043	1
RBM43	215149	617	17	1819730	493450	0	8	0	0	17	14	7917920	0.151091	1
MTMR8	56100	NaN	0	3666440	953530	0	22	0	0	3	6	3385990	0.151122	1
INSRR	NaN	NaN	NaN	6551880	1985160	0	43	11	0	16	58	14819830	0.151138	1
LY96	250079	468	26	867620	203770	0	4	0	0	50	79	34579840	0.151271	1
BZW1	620967	155	38	1902800	452980	0	6	1	0	50	69	40131330	0.152261	1
THY1	1054477	263	40	811530	249210	0	7	0	0	50	169	46815270	0.152498	1
TDRD10	1804226	337	43	1969540	543860	0	8	1	0	50	104	39357430	0.152602	1
ADAM11	1224408	175	31	4005820	1136000	0	19	5	0	30	61	23944040	0.152831	1
OLFM3	66875	991	-15	2360040	615570	0	27	6	0	14	100	12088460	0.152838	1
IFNA7	193208	498	-3	960630	257730	0	8	1	0	50	178	36591270	0.15292	1
ADAMTS4	728669	234	37	4092440	1330540	0	23	6	0	17	36	13335930	0.153243	1
UBE2D3	380953	471	41	954240	230040	0	5	0	0	50	129	45816300	0.153369	1
CHST2	319752	591	25	2513400	879690	0	18	3	0	11	62	17178450	0.153416	1
KLK15	655673	589	25	1289360	391210	0	15	2	0	12	37	6517090	0.153594	1
HDGF	1649536	208	53	1606020	417480	0	7	0	0	50	104	43310710	0.153693	1
CENPI	426524	NaN	26	4021440	990450	0	14	2	0	32	64	30437700	0.153762	1
ZNF256	1252385	750	-19	3230500	803720	0	15	1	0	8	15	6656250	0.154474	1
HIVEP3	190045	457	27	11666010	3757320	0	46	7	0	3	7	5057330	0.154547	1
RPA4	53531	NaN	36	1302850	371330	0	12	2	0	10	55	12859520	0.154667	1
TNFAIP6	216177	589	24	1466860	356420	0	8	2	0	4	4	3365400	0.155131	1
SOS2	778308	166	46	6906880	1802690	0	21	4	0	50	96	40512600	0.155163	1
TSPAN31	1160849	344	39	1089850	301040	0	5	0	0	50	102	40237830	0.155195	1
OBP2A	327501	539	37	909510	236430	0	7	1	0	41	104	31213730	0.155655	1
DDX27	886628	261	50	4157760	1109730	0	13	3	0	50	95	48011620	0.155831	1
DNAJB13	533576	196	41	1651460	433810	0	6	1	0	50	76	32069990	0.155847	1
YWHAG	850568	195	53	1255280	337960	0	4	0	0	50	67	42466520	0.156073	1
KCNA1	260795	903	12	2462280	707160	0	24	4	0	18	87	15568880	0.157232	1
PRM2	632841	308	37	525400	141290	0	2	0	0	50	81	43752330	0.157281	1
PAQR6	2266205	211	33	2425360	560900	0	7	2	0	50	104	44167680	0.157395	1
MALT1	331493	198	55	4284850	1123220	0	14	2	0	20	42	18877480	0.157405	1
PHF14	139683	990	-2	4672510	1146650	0	21	2	0	6	21	7152540	0.157481	1
CLDN25	148947	534	4	1111860	357840	0	9	1	0	12	23	7720540	0.157546	1
MSGN1	135007	1245	10	939330	298200	0	10	2	0	22	81	18543070	0.15774	1
NPPB	519155	207	43	664560	219390	0	4	1	0	50	109	37306240	0.157849	1
NXF1	2405109	248	44	3343390	901700	0	13	1	0	14	19	9980470	0.158117	1
TBX15	87793	927	-4	2516950	710000	0	25	6	0	12	58	9613400	0.158399	1
HP1BP3	641625	206	30	2857750	784550	0	10	2	0	50	72	32427830	0.158615	1
SLC24A5	219744	588	-38	2557420	720650	0	18	3	0	20	97	18177420	0.158655	1
OR1N2	407749	646	9	1608860	504100	0	15	4	0	13	37	8138730	0.158748	1
MRGPRF	557282	416	51	1675600	548120	0	7	2	0	9	19	9004930	0.15877	1
DSTYK	715889	277	39	4713690	1335510	0	17	3	0	12	27	13876240	0.159553	1
RBM45	234602	603	21	2470090	646100	0	10	1	0	2	2	3339840	0.159795	1
SAMD3	84835	891	27	2775390	673080	0	18	3	0	50	195	43246810	0.159846	1
LY9	1188881	618	29	3528700	1020980	0	18	5	0	24	50	18073760	0.159922	1
FBXO43	810757	396	25	3599700	973410	0	14	4	0	39	112	44321750	0.15993	1
PPP1R1C	197289	370	6	596400	140580	0	3	0	0	50	97	34021780	0.160158	1
RASA1	154501	726	24	5439310	1483190	0	21	5	0	39	386	83735980	0.160189	1
SPRR2F	687290	704	30	374880	100110	0	2	0	0	50	125	42737740	0.160357	1
MATK	2172842	204	36	2715040	805850	0	11	4	0	16	29	12557770	0.160532	1
C8orf22	15071	631	-19	448010	110050	0	7	2	0	7	21	2308920	0.16064	1
CDYL	116037	445	26	2776810	756860	0	18	1	0	10	34	9414600	0.160852	1
GDAP2	204311	596	-6	2666050	718520	0	10	3	0	16	41	15257190	0.160936	1
TMEM155	326547	440	18	668820	193830	0	4	1	0	47	142	46608660	0.160969	1
RGS2	307992	477	-15	1132450	260570	0	6	1	0	50	178	45816300	0.161112	1
SLCO2A1	547213	487	21	3263160	962760	0	16	4	0	33	78	22870520	0.162006	1
KLK13	490795	632	22	1383080	431680	0	8	0	0	7	12	4109480	0.162025	1
MS4A6A	336539	784	-2	1358230	337250	0	15	5	0	3	30	3829740	0.162233	1
ZNF611	536540	1010	-40	3651530	885370	0	19	2	0	16	34	12992290	0.162371	1
OR6C68	802038	706	3	1579040	448720	0	9	1	0	29	68	22672430	0.163821	1
GRM7	4936	1156	-6	4749190	1344740	0	59	14	0	17	88	12082780	0.164276	1
IFNB1	144026	601	5	962760	242820	0	7	2	0	24	62	14857460	0.164393	1
ERLIN2	619400	326	9	1871560	473570	0	6	0	0	9	9	6367280	0.164436	1
CALML5	769552	446	17	723490	215840	0	5	2	0	15	29	8554790	0.164574	1
NKX3-2	134006	592	24	1594660	552380	0	11	1	0	38	93	30347530	0.164822	1
SNX14	393321	384	19	5045970	1243920	0	16	3	0	25	47	24259990	0.164893	1
LUC7L	1267639	220	36	1929070	528950	0	10	0	0	50	81	33262790	0.165119	1
KRTAP12-2	874480	461	25	721360	222230	0	6	0	0	50	143	45149610	0.165256	1
ZNF492	51041	1399	-76	2771840	653200	0	27	0	0	0	0	653200	0.1654	1
DHX15	194657	491	35	4079660	1117540	0	11	2	0	6	7	5004790	0.165521	1
ARL6IP1	739644	279	45	1065000	285420	0	5	1	0	50	93	38638200	0.165724	1
C1orf192	751212	293	30	908090	267670	0	3	0	0	50	86	44028520	0.16573	1
ZKSCAN5	1460222	332	56	4325320	1093400	0	12	3	0	19	20	13554610	0.16593	1
TINAG	58216	617	4	2526180	607050	0	23	4	0	10	47	6636370	0.166565	1
OTC	125559	NaN	36	1850970	494160	0	11	1	0	50	108	34292290	0.166597	1
MIOS	213895	446	16	4497850	1184990	0	17	3	0	16	37	15945890	0.166907	1
STAC	151436	827	-17	2125030	539600	0	16	2	0	17	58	12027400	0.167053	1
F2RL2	NaN	NaN	NaN	1861620	543150	0	13	3	0	16	50	13377820	0.167272	1
GAL3ST3	3581017	208	47	2064680	704320	0	10	3	0	12	14	7848340	0.167455	1
LRP1B	8988	1120	-11	24333830	5826970	0	415	77	0	5	122	10133830	0.167656	1
ABCB5	164218	648	4	6556140	1791330	0	76	21	0	6	41	5162410	0.167666	1
NDUFB11	819569	NaN	38	832830	240690	0	6	1	0	50	92	33059730	0.168345	1
FCGR3A	693228	503	23	1493130	400440	0	11	1	0	50	169	42675970	0.168534	1
SPACA3	286646	837	-10	1103340	319500	0	9	3	0	4	26	6570340	0.168677	1
ZNF675	451758	1464	-69	2967090	694380	0	19	0	0	2	6	2312470	0.168815	1
CEACAM8	495357	380	5	1754410	528950	0	8	2	0	50	146	47975410	0.168894	1
ETNK1	206703	644	2	2468670	694380	0	8	1	0	6	11	8443320	0.169232	1
COL1A2	461036	499	-14	6851500	2318150	0	51	8	0	8	32	8155770	0.169507	1
TEP1	415850	401	-7	13213810	4039190	0	47	12	0	14	39	14243310	0.169515	1
GLRA2	78081	NaN	18	2471510	644680	0	30	7	0	10	53	7827750	0.169653	1
ISCA1	311398	417	8	666690	189570	0	2	0	0	50	122	42401910	0.169679	1
2018-03-06	627256	164	17	4708010	1326280	0	17	3	0	50	92	40708560	0.169856	1
FXYD6	473498	601	41	545280	127800	0	3	0	0	50	199	47234170	0.169963	1
TMEM216	1394229	286	57	767510	227200	0	3	0	0	50	112	35741400	0.170014	1
MOGAT1	251851	308	19	1735950	462210	0	11	1	0	10	25	8911920	0.170175	1
DCUN1D3	252367	503	32	1536440	421030	0	7	1	0	28	52	21938290	0.170687	1
OR3A1	506514	628	0	1518690	500550	0	10	4	0	13	46	10427060	0.171018	1
SNRPD3	480889	194	48	655330	181760	0	4	1	0	9	12	6239480	0.171274	1
LYPD2	427585	373	34	625510	205190	0	3	1	0	38	78	27346360	0.171469	1
LRP10	1177534	225	34	3437110	1176470	0	12	1	0	16	23	13951500	0.171789	1
GNAI1	94843	475	-34	1868720	459370	0	12	0	0	2	0	1186410	0.171999	1
PRKCI	361822	270	18	3190740	768930	0	14	3	0	50	142	46344540	0.172299	1
CPEB4	164298	381	43	3714010	1027370	0	8	1	0	11	8	8194110	0.172365	1
COL7A1	1386275	212	37	14829770	4987750	0	51	12	0	27	92	38885280	0.172369	1
SLC26A5	355264	620	17	3892220	1104760	0	16	5	0	27	95	25420840	0.172595	1
BTBD8	220071	406	-6	2000070	494160	0	9	1	0	13	28	10584680	0.172703	1
RPL10	2277674	NaN	40	1123930	301040	0	5	1	0	50	93	41025220	0.172939	1
LUZP4	226836	NaN	8	1618800	417480	0	9	1	0	19	57	17179160	0.172979	1
TNNT2	857879	209	26	1733110	352160	0	8	2	0	38	52	22080290	0.172988	1
HIST1H1T	398813	636	53	1017430	320210	0	8	1	0	50	100	27199390	0.173207	1
C1orf54	1213150	197	38	712840	177500	0	3	1	0	9	6	3750930	0.173217	1
MUC20	907437	365	47	2581560	896730	0	9	2	0	5	36	11601400	0.173425	1
C7orf33	473795	593	-4	878980	275480	0	8	1	0	50	179	41258100	0.174189	1
GFI1B	1887171	461	34	1705420	460790	0	9	3	0	38	82	27145430	0.174671	1
MAMDC4	1921909	176	44	5741770	1755830	0	9	1	0	6	5	9086580	0.174682	1
MYLPF	2312884	165	47	930810	215130	0	5	1	0	50	116	37963700	0.174883	1
CHGB	310620	346	13	3512370	854130	0	24	8	0	17	45	11041210	0.174902	1
IL32	1626425	234	44	1018850	252760	0	8	2	0	1	4	1073520	0.175299	1
LTA	2517285	220	35	1011750	330150	0	5	1	0	36	47	26607250	0.175301	1
UTP6	705344	300	21	3220560	758280	0	10	1	0	50	93	47300910	0.175307	1
SERPINB7	159863	441	-11	1981610	512620	0	19	4	0	3	17	3318540	0.175362	1
GHRH	787991	404	44	576520	149810	0	3	1	0	10	26	9656710	0.175534	1
FAM126A	1063802	413	26	2691610	729170	0	8	1	0	6	11	6911140	0.175659	1
CAMK2N1	573203	429	30	400440	112890	0	4	0	0	50	127	43287990	0.175888	1
PROL1	264684	915	25	1202030	406120	0	11	2	0	50	150	34765150	0.176139	1
SYNE2	525935	430	41	36291650	8930380	0	92	17	0	13	44	23572710	0.176264	1
UHMK1	334603	248	3	2234370	615570	0	9	1	0	9	22	11012810	0.176286	1
SEC61A2	334974	227	29	2565230	729880	0	7	0	0	7	17	12550670	0.176301	1
TMEM105	2765068	191	24	632610	215130	0	3	0	0	50	88	46752080	0.176344	1
SHD	2132502	244	39	1730270	495580	0	8	2	0	14	17	10535690	0.176362	1
PRNP	556280	447	11	1286520	353580	0	8	1	0	50	132	43946160	0.176377	1
CHAF1A	2078211	278	37	4903260	1335510	0	19	1	0	32	54	26484420	0.176669	1
SELE	269222	597	12	3204940	810110	0	21	2	0	7	21	5819160	0.176753	1
HIST1H4E	390169	544	57	494870	173950	0	5	1	0	50	98	27647400	0.17679	1
UBC	1090586	206	33	3387410	1008910	0	10	3	0	50	73	35632060	0.177063	1
CGB7	2070141	200	35	806560	275480	0	3	0	0	50	68	36183730	0.177266	1
CAPG	1067736	180	39	1799140	507650	0	7	0	0	10	16	8720930	0.177318	1
GOLT1A	557652	370	34	680180	203770	0	3	0	0	50	111	43939770	0.177486	1
TIMM17A	751933	168	31	892470	253470	0	4	0	0	50	88	40244930	0.177774	1
LECT2	489402	443	19	782420	214420	0	6	0	0	50	103	32549950	0.177962	1
KRT79	1781225	288	27	2693030	804430	0	13	4	0	19	35	14861010	0.178686	1
IL17REL	895187	271	36	1740210	515460	0	7	0	0	50	127	54251810	0.178705	1
PRSS16	161388	645	24	2555290	833540	0	12	3	0	4	6	3431430	0.178813	1
HIF3A	1079866	357	39	3401610	1054350	0	15	3	0	41	76	29630430	0.178904	1
SOST	1081050	192	35	1045830	334410	0	6	0	0	50	81	36697770	0.178921	1
CYLC2	13384	1215	-31	1847420	421030	0	25	2	0	7	45	5970390	0.179027	1
IL18R1	235438	588	7	2829350	714970	0	16	2	0	5	15	4875570	0.179147	1
SLC35E3	534146	294	25	1571230	469310	0	8	1	0	50	89	32066440	0.179161	1
POLR2K	810757	396	25	337250	65320	0	2	0	0	50	134	57264340	0.179223	1
SMYD3	219137	939	-6	2258510	576520	0	16	2	0	3	16	4352300	0.179351	1
IMPG2	656520	580	-4	6380060	1709680	0	28	10	0	11	25	8055660	0.179367	1
NFAM1	967833	185	53	1354680	423870	0	7	0	0	45	63	33732100	0.179523	1
GTF3C2	1245306	182	52	4590860	1390180	0	11	1	0	12	10	9627600	0.180212	1
SMARCD1	1003045	211	56	2647590	751890	0	9	3	0	49	76	38367690	0.18041	1
SPIRE2	1220713	219	43	3594020	1098370	0	11	1	0	24	46	25046670	0.18043	1
HESX1	454806	389	37	969860	244240	0	3	0	0	50	102	42617040	0.180736	1
NEDD8	944836	220	40	435230	116440	0	2	0	0	50	103	46157810	0.180737	1
SIRPA	467799	486	41	2535410	759700	0	16	2	0	50	172	46173430	0.181111	1
B4GALT5	1040657	132	55	2017820	536050	0	7	2	0	12	19	10277250	0.18155	1
IFNGR1	117339	309	35	2511270	673080	0	10	2	0	50	113	38983260	0.181562	1
GTDC1	60793	692	12	2396960	612730	0	17	4	0	1	12	3094180	0.181609	1
C11orf74	96246	531	-26	1193510	271930	0	10	0	0	26	138	23027430	0.181901	1
RND3	53679	438	5	1279420	328730	0	9	1	0	8	22	7593450	0.182012	1
KLK6	581408	606	29	1262380	345770	0	10	3	0	9	30	6564660	0.182214	1
TNFRSF11A	145370	264	42	3131810	891760	0	14	0	0	6	12	6673290	0.182433	1
EDNRB	63780	954	31	2455180	688700	0	24	4	0	17	93	13697320	0.182636	1
TRIML2	32696	595	-20	2014980	523980	0	24	3	0	18	72	11575130	0.182752	1
OR10W1	604763	835	-19	1475380	479960	0	23	6	0	3	15	1813340	0.183139	1
ABCF3	1460188	257	49	3664310	1042990	0	16	6	0	31	69	28063460	0.183285	1
SPATA12	418332	332	46	927970	292520	0	3	0	0	50	103	40378410	0.183708	1
INSIG2	190880	537	8	1148780	329440	0	8	0	0	9	19	6732930	0.183893	1
ZC3H11A	521302	280	32	4159890	1150200	0	14	3	0	16	20	12084200	0.183905	1
PFKM	484445	255	31	4428980	1228300	0	8	0	0	9	6	7657350	0.184058	1
NOP56	792941	450	48	3057260	847030	0	11	0	0	11	19	10141640	0.184206	1
SLC12A2	257189	531	24	6205400	1767190	0	24	5	0	30	66	24297620	0.184604	1
RASGEF1C	1740168	432	23	2422520	672370	0	10	3	0	50	83	31745520	0.184971	1
FAM173B	623675	325	5	1189960	343640	0	7	0	0	10	35	9181010	0.185343	1
MBL2	68687	786	-26	1253860	367070	0	22	7	0	6	40	3595440	0.186032	1
KRT16	1494501	323	11	2379210	709290	0	9	2	0	50	119	44107330	0.186584	1
KIAA1045	676166	394	23	2032020	590010	0	10	3	0	15	42	17264360	0.186645	1
CD300LB	698491	504	10	1226880	330150	0	10	2	0	8	18	4635590	0.187001	1
TMEM184A	595899	243	38	2083850	625510	0	6	1	0	44	77	36888760	0.187052	1
VCAM1	277299	899	-6	3762290	1034470	0	34	6	0	7	47	9053210	0.187614	1
C13orf35	572556	389	44	603500	184600	0	3	0	0	50	118	42478590	0.18774	1
STYXL1	1072825	218	49	1652880	419610	0	9	2	0	50	125	42872640	0.187769	1
PAPOLB	NaN	NaN	NaN	3175120	901700	0	16	3	0	44	238	71156200	0.18794	1
TNFRSF19	181889	614	32	2189640	611310	0	8	2	0	41	94	31072440	0.188022	1
PI4KB	1256374	184	31	4184740	1210550	0	15	4	0	28	57	23542890	0.188192	1
PDIA4	598458	279	31	3329190	875430	0	14	2	0	32	64	30145890	0.188297	1
GIPC1	981470	204	34	1653590	531790	0	7	1	0	50	81	38961250	0.188404	1
DFNB59	170323	555	37	1811920	494870	0	8	2	0	38	69	26288460	0.188414	1
DAZAP1	2352825	221	38	2258510	640420	0	8	0	0	5	6	6432600	0.188986	1
MECP2	2370576	NaN	29	2498490	779580	0	11	1	0	46	145	55894750	0.189012	1
CRISPLD1	137515	703	-22	2665340	655330	0	27	3	0	5	12	2479320	0.189021	1
CHIT1	507603	453	31	2414000	659590	0	14	4	0	18	53	15433980	0.189083	1
PLEK	208260	586	23	1858780	452270	0	9	0	0	11	20	9299580	0.189324	1
POLG	636068	420	24	6306220	1796300	0	18	4	0	37	87	39936080	0.189389	1
C11orf54	290677	527	0	1400120	359260	0	5	0	0	50	105	39579660	0.189467	1
MOV10L1	934225	242	31	6406330	1706840	0	15	3	0	14	19	12752310	0.189693	1
SLC36A1	736209	598	22	2412580	720650	0	12	3	0	5	34	12052960	0.190168	1
SRRM2	1717244	210	42	13022110	4688840	0	40	5	0	3	7	5866730	0.19021	1
KIF3B	920221	146	58	3804890	1042990	0	9	3	0	49	75	40408940	0.19023	1
PALM	1914670	200	23	1951790	595690	0	7	0	0	38	60	35291260	0.190363	1
VPS45	1181361	309	32	2969220	798750	0	10	1	0	7	6	6458870	0.190395	1
HLTF	369132	386	8	5329260	1337640	0	14	2	0	16	23	14965380	0.190886	1
RGS13	306250	526	-13	871170	185310	0	6	1	0	50	182	44629890	0.190921	1
MYL3	427952	376	40	1045120	262700	0	4	0	0	50	109	50389410	0.191261	1
ATP1B1	231221	416	19	1582590	402570	0	6	1	0	50	100	37634260	0.191364	1
RBM14	1343990	194	62	3188610	1109730	0	10	1	0	30	41	25400960	0.191379	1
CETP	842366	125	52	2581560	707160	0	9	3	0	29	55	25743890	0.191756	1
C1GALT1C1	388105	NaN	7	1650750	404700	0	7	1	0	7	15	6806060	0.191761	1
TOPORS	474275	362	-7	5227020	1473960	0	17	0	0	5	2	3841100	0.192043	1
HIST1H4B	408919	685	43	495580	173240	0	5	0	0	6	9	1960310	0.192161	1
FBXO16	295355	204	47	1552060	388370	0	8	1	0	50	118	38526020	0.192171	1
UTRN	183454	750	11	18038260	4531220	0	49	6	0	5	11	7471330	0.192211	1
ARL4A	120492	469	-11	1014590	284710	0	5	0	0	13	61	17535580	0.192323	1
MEMO1	342215	385	18	1583300	389080	0	7	0	0	40	111	39710300	0.192341	1
GRHL2	424003	399	36	3319250	808690	0	12	3	0	39	96	37874950	0.192579	1
GPR111	176427	691	7	3246120	930810	0	17	4	0	6	25	8653480	0.192773	1
IQCE	777967	226	44	3596860	1029500	0	12	3	0	50	101	48455370	0.19304	1
PAK3	109883	NaN	18	3052290	796620	0	19	2	0	20	88	23452720	0.193192	1
SMC3	438920	177	46	6497210	1524370	0	21	1	0	13	13	8079800	0.19328	1
CA5B	170565	NaN	42	1647200	444460	0	6	0	0	46	113	41394420	0.193448	1
OVCH1	100195	539	-5	5929920	1557030	0	62	17	0	4	26	3867370	0.193538	1
DEFA6	131884	628	11	514040	144130	0	3	1	0	50	153	39791240	0.193572	1
C1QA	389456	541	29	1202030	386950	0	9	1	0	50	187	43108360	0.193585	1
COQ9	749108	159	39	1646490	468600	0	7	1	0	50	90	36643810	0.193972	1
MYOD1	391398	626	17	1561290	506940	0	10	2	0	47	121	33139250	0.194493	1
ZNF592	344313	214	42	6323260	1847420	0	25	6	0	50	97	38284620	0.194506	1
ABAT	402778	358	-10	2641200	687990	0	13	2	0	12	31	9357800	0.194694	1
PARVG	201266	327	30	1749440	474280	0	8	0	0	25	52	20852700	0.194814	1
WBSCR28	1099366	208	37	1295750	429550	0	5	1	0	36	58	26866400	0.195258	1
WARS	410981	215	34	2472220	629060	0	11	1	0	50	82	36337090	0.195285	1
C14orf182	689076	154	46	565870	149810	0	2	0	0	50	74	33246460	0.195295	1
TAF1D	290677	527	0	1467570	357840	0	5	1	0	50	105	39579660	0.195684	1
STRN	580141	370	0	4074690	1065000	0	14	1	0	16	39	17042840	0.195702	1
MLKL	586358	173	30	2535410	631900	0	8	1	0	50	69	31989760	0.195872	1
LYZL1	172530	439	3	1020270	264120	0	6	0	0	40	81	29349980	0.195953	1
MYBPH	507603	453	31	2418260	725620	0	12	2	0	50	127	45738200	0.19603	1
SYT11	2096440	179	32	2153430	632610	0	14	4	0	26	71	23191440	0.196151	1
NLRC5	804832	154	53	9510450	2820120	0	24	8	0	35	60	29988980	0.196261	1
RCN3	2080142	210	41	1684120	469310	0	6	1	0	50	81	43545720	0.196325	1
YIPF4	396035	325	23	1241080	367070	0	6	0	0	7	14	6073340	0.196374	1
RNF112	588566	414	6	2702260	829280	0	13	2	0	19	55	18810740	0.196486	1
ZNF468	557083	1008	-39	2706520	661010	0	9	2	0	16	36	13110860	0.196757	1
FAM71F1	875359	304	30	1765770	494160	0	6	2	0	18	26	13084590	0.19705	1
TRIB1	322911	193	40	1819020	581490	0	6	1	0	50	120	39498720	0.197181	1
SCGB2A1	2778889	450	53	516170	118570	0	3	0	0	50	111	40859080	0.197355	1
WBSCR27	1099366	208	37	1219070	395470	0	5	2	0	8	10	4755580	0.197507	1
DEFB132	1010597	348	24	493450	132770	0	2	0	0	50	114	43532940	0.197933	1
CPT1C	1716449	192	41	4073980	1216940	0	15	3	0	5	10	7657350	0.198012	1
ERG	162262	418	4	2566650	673080	0	13	1	0	23	44	14811310	0.198327	1
LPCAT1	557296	390	37	2710780	818630	0	13	2	0	48	93	42358600	0.198454	1
APOC3	421374	323	39	521140	143420	0	5	1	0	4	20	6404200	0.198503	1
AZGP1	1584669	391	36	1533600	406830	0	6	2	0	49	103	36700610	0.198587	1
OASL	1225663	380	40	2654690	683020	0	11	2	0	50	82	35617150	0.198777	1
HIST2H2BE	798975	560	17	623380	192410	0	7	1	0	21	70	12472570	0.198808	1
FNDC1	805575	596	23	9298870	2997620	0	49	11	0	12	50	17886320	0.198989	1
ARHGAP12	359237	346	25	4455250	1110440	0	16	1	0	10	20	11469340	0.199267	1
ITGAE	500884	176	28	6093930	1706130	0	23	2	0	12	32	16214270	0.200006	1
C11orf85	3151458	209	52	1177180	284000	0	4	0	0	50	105	47374040	0.200255	1
ZDBF2	328087	597	18	11957110	3116900	0	58	11	0	11	29	10294290	0.200327	1
ACOT6	606300	169	39	1055770	286130	0	4	1	0	22	35	17333940	0.20083	1
QDPR	271816	901	31	1251730	364940	0	9	1	0	33	90	22511260	0.200938	1
SUSD1	536415	164	32	3850330	1072100	0	10	1	0	30	53	25425810	0.200965	1
CLEC2B	295505	634	25	808690	183890	0	3	0	0	50	152	42328070	0.201107	1
HERC4	337983	246	12	5519540	1445560	0	16	1	0	12	20	10419960	0.201121	1
C14orf180	625253	450	20	784550	278320	0	4	0	0	50	94	42186780	0.20119	1
RABGGTB	152545	578	-9	1746600	447300	0	13	1	0	39	110	28862210	0.201619	1
LIF	548674	211	43	1009620	304590	0	3	1	0	50	102	39730180	0.201667	1
CACNA2D1	58044	982	4	5874540	1427100	0	57	11	0	5	30	4759840	0.201669	1
ZNF678	606105	575	-6	3023180	714970	0	13	3	0	21	59	18432310	0.201694	1
PPIG	345417	404	38	4020730	905960	0	17	2	0	50	110	43006120	0.201739	1
C1orf116	451418	155	25	2925200	947140	0	12	1	0	10	20	9444420	0.201747	1
NUP37	232146	467	9	1720330	441620	0	6	1	0	4	3	3193580	0.202518	1
SNRNP40	643810	234	30	1861620	506940	0	8	2	0	50	109	38976160	0.202777	1
ZNF720	NaN	NaN	NaN	685150	160460	0	4	0	0	50	277	79228900	0.202828	1
PLN	133888	1029	1	272640	74550	0	3	0	0	50	212	39556940	0.202912	1
ZNF233	618477	671	-31	3500300	821470	0	11	1	0	11	10	7817810	0.203266	1
PKN3	1865107	197	38	4468030	1397990	0	13	0	0	12	12	10417120	0.203385	1
BEX2	455954	NaN	17	847030	198800	0	4	0	0	50	131	45727550	0.20345	1
DMXL1	305800	381	28	15529830	4176930	0	42	2	0	0	2	4176930	0.204069	1
NOX3	108543	628	13	2950760	798040	0	25	7	0	5	22	4646950	0.204167	1
ZFP57	484408	755	34	2729240	727750	0	17	3	0	48	146	33350830	0.204542	1
DAPL1	270644	361	14	565870	154070	0	3	0	0	50	132	42734190	0.204552	1
RFX6	206546	730	-19	4800310	1293620	0	33	9	0	9	43	10171460	0.204655	1
SEMA5B	504904	328	34	5817740	1730980	0	37	12	0	10	25	7623980	0.204925	1
KRTAP3-3	977588	404	10	484220	152650	0	4	1	0	50	127	28473130	0.205124	1
NUP43	425807	234	39	1970250	528240	0	8	0	0	50	77	34994480	0.205352	1
RRAS2	428878	363	-3	1087720	275480	0	4	0	0	27	56	19804030	0.205466	1
ZFYVE28	845507	271	40	4785400	1451240	0	19	1	0	7	15	8174940	0.205728	1
DDI2	677127	162	28	2064680	572260	0	5	0	0	9	15	9714220	0.205833	1
FNTA	304258	559	12	2011430	489190	0	9	1	0	4	2	1954630	0.20585	1
DCUN1D1	232043	574	13	1410060	306720	0	5	0	0	50	88	35028560	0.205918	1
C1orf210	1091212	264	30	559480	186020	0	3	0	0	50	89	42596450	0.205931	1
CSNK1G2	1944774	239	36	2154140	589300	0	6	0	0	31	55	31173260	0.206299	1
SRL	825667	154	32	2411160	664560	0	10	0	0	26	44	20416760	0.206358	1
C1orf172	1025094	188	34	1960310	614860	0	7	1	0	50	79	36823440	0.206514	1
CHMP4B	761783	146	53	1175760	296070	0	5	1	0	50	98	41156570	0.206992	1
MAGEA10	191719	NaN	-20	1843160	533920	0	17	4	0	27	95	18775950	0.207665	1
NOTUM	3814891	211	28	2526890	734140	0	8	2	0	50	58	35590170	0.207777	1
GOLGA2	1813435	201	46	5223470	1402960	0	13	4	0	31	31	21265210	0.207901	1
SPATC1	2650698	211	27	2837870	983350	0	14	3	0	12	21	11534660	0.208137	1
KRTAP19-7	22916	1048	-79	317370	89460	0	8	2	0	31	176	12729590	0.208785	1
KLHL5	497247	209	46	3866660	1049380	0	14	2	0	50	93	34627410	0.20892	1
KRTAP5-1	NaN	NaN	NaN	1366750	424580	0	13	3	0	16	50	13259250	0.208953	1
IQCK	289773	639	13	1520110	388370	0	5	0	0	9	50	16101380	0.208978	1
NOX1	352830	NaN	29	2935850	776740	0	10	1	0	8	15	9782380	0.209072	1
FN3KRP	855855	243	21	1590400	437360	0	6	2	0	35	48	22712190	0.209208	1
FERMT3	1602391	278	57	3408000	979800	0	13	3	0	50	94	41610970	0.209263	1
SNAI2	16597	598	-22	1365330	370620	0	16	2	0	1	4	1371010	0.209351	1
ZGPAT	1126597	202	36	2631970	818630	0	11	4	0	16	30	13599340	0.209435	1
SLAMF9	812025	365	13	1515140	363520	0	14	3	0	19	74	11456560	0.209511	1
RASGEF1A	424273	492	-11	2527600	654620	0	9	4	0	17	74	21606720	0.209608	1
TRO	244459	NaN	-8	7311580	2247860	0	36	6	0	7	15	6021510	0.210119	1
RBMXL1	316278	598	5	1898540	599950	0	13	3	0	23	57	16447150	0.210319	1
VCP	782447	350	42	4115870	1177180	0	10	1	0	48	94	49222170	0.210397	1
ADAM20	333836	706	26	3926300	1047250	0	14	1	0	6	16	7516770	0.210572	1
NTM	9703	1115	-5	1978060	567290	0	29	9	0	6	39	4347330	0.211372	1
MS4A10	744779	621	23	1378110	394050	0	8	3	0	4	14	3901450	0.211468	1
GPKOW	833689	NaN	41	2411870	725620	0	9	3	0	14	33	13737790	0.2117	1
SLC5A6	1238919	230	39	3172990	1010330	0	12	2	0	50	74	36410220	0.211998	1
TET1	824682	168	41	10701120	3039510	0	33	5	0	15	24	12874430	0.212068	1
ANKRD12	434324	391	56	10666330	2618480	0	24	7	0	29	36	22687340	0.212374	1
TMEM45A	346650	411	7	1425680	380560	0	5	0	0	40	62	27858270	0.212414	1
KRT14	1494501	323	11	2390570	695800	0	11	3	0	50	119	44107330	0.212532	1
HAT1	537965	177	33	2240760	532500	0	8	2	0	41	97	35152810	0.212567	1
ACTR6	184664	650	9	2122190	504100	0	8	0	0	5	5	4620680	0.212657	1
SPERT	813295	613	47	2231530	658880	0	18	3	0	3	13	4352300	0.212847	1
PKIB	139315	1035	-16	410380	111470	0	3	0	0	50	267	40714950	0.21304	1
SFTPA1	478276	NaN	11	1352550	383400	0	7	1	0	31	93	31998990	0.213706	1
KLK5	581408	606	29	1503780	426000	0	10	2	0	42	117	32248200	0.21397	1
CCL17	749108	159	39	492030	140580	0	3	1	0	12	24	10422090	0.2141	1
CWH43	246165	439	49	3616740	984060	0	34	7	0	4	16	3082110	0.214193	1
GJB4	548013	580	19	1302850	403280	0	12	4	0	8	24	5806380	0.2142	1
PREB	1214097	238	50	2084560	654620	0	10	1	0	50	101	45358350	0.214635	1
SERPINB11	174293	370	-5	2036990	533920	0	19	3	0	9	61	8759270	0.21496	1
FSTL5	9944	1215	-23	4428980	1117540	0	70	8	0	1	15	1742340	0.215127	1
TRUB2	1813435	201	46	1676310	509070	0	5	1	0	50	73	41583990	0.215262	1
LIN28B	108630	702	-4	1275870	353580	0	11	1	0	50	197	41446960	0.215662	1
RPL26	772200	257	20	762540	200220	0	4	0	0	50	72	34503870	0.216565	1
NCOA7	184468	179	18	4886930	1266640	0	14	0	0	3	2	3793530	0.216839	1
RGS22	290819	449	22	6699560	1613830	0	41	2	0	0	2	1613830	0.217483	1
MED12	759088	NaN	27	11163330	3128970	0	59	11	0	7	25	7730480	0.21776	1
DUXA	311003	924	-64	1091980	264830	0	7	0	0	20	75	16402420	0.217773	1
NPR1	1656449	183	40	5325710	1639390	0	22	4	0	8	14	7018350	0.217967	1
ZFP36	1579611	230	36	1532890	569420	0	9	3	0	15	31	10842410	0.218052	1
MAVS	740484	241	42	2629130	878980	0	7	0	0	32	58	34038820	0.218075	1
CCDC74A	455705	540	29	1916290	569420	0	13	4	0	43	145	32634440	0.218176	1
SKP1	766424	144	54	925840	213710	0	5	1	0	26	49	20210860	0.218358	1
LCE1E	64902	818	18	602790	166140	0	8	1	0	50	223	41232540	0.218586	1
CDC27	955548	395	18	4328160	1135290	0	14	2	0	6	11	5499660	0.218672	1
LCOR	989428	512	43	2200290	617700	0	8	0	0	1	1	2835030	0.218776	1
CHCHD1	1009357	191	42	612020	169690	0	2	0	0	50	103	48988580	0.218839	1
SNRPC	995432	242	24	852710	212290	0	5	0	0	50	88	37864300	0.218886	1
BACH1	315733	289	60	3740990	1002520	0	13	2	0	45	119	41281530	0.219199	1
NUDT8	1374022	393	53	671660	250630	0	3	0	0	50	146	43594000	0.219254	1
RAB6B	530925	520	25	1116120	279030	0	6	1	0	44	92	28489460	0.219261	1
ACVR1B	493265	371	27	2789590	786680	0	16	1	0	6	13	4872730	0.219716	1
LGALS4	1843355	219	37	1686960	464340	0	7	2	0	10	17	8397170	0.220012	1
LARP4	855863	125	41	3762290	1002520	0	14	2	0	15	37	13546090	0.220089	1
FOSL1	3779084	287	42	1334090	429550	0	4	0	0	50	78	39373050	0.220345	1
PDK1	417145	365	23	2264900	616990	0	9	0	0	5	7	4724340	0.220529	1
KCNS3	143212	1197	6	2470090	682310	0	12	4	0	13	42	9925800	0.220544	1
GYPC	176465	753	-3	668110	181760	0	8	2	0	8	21	3314990	0.220852	1
FNBP4	979103	158	19	5165960	1475380	0	18	4	0	43	82	29039710	0.221003	1
NGF	537568	558	6	1192090	362810	0	9	2	0	19	80	20917310	0.221009	1
SST	124494	431	13	573680	182470	0	5	1	0	50	183	44269920	0.221072	1
GIMAP7	563029	671	24	1541410	390500	0	9	2	0	7	17	4843620	0.221359	1
OVOL1	3834148	287	55	1359650	378430	0	6	0	0	50	79	42244290	0.221644	1
TRDMT1	558326	451	5	2057580	536760	0	9	0	0	13	42	14310760	0.221801	1
SLC35E4	723012	330	56	1623060	628350	0	5	0	0	22	25	17735090	0.221949	1
SNAP23	552242	269	39	1131740	282580	0	3	0	0	50	76	41782790	0.222177	1
NCKAP5	36731	826	18	9599200	2759060	0	83	19	0	15	68	11082390	0.222413	1
RPTOR	782748	381	22	6882740	1935460	0	18	2	0	6	9	7835560	0.222448	1
GIGYF1	1884430	247	60	5271750	1544250	0	16	2	0	22	36	19706050	0.222539	1
SLN	322905	676	-5	166850	46150	0	3	1	0	4	15	2313180	0.222619	1
BAZ2B	351229	414	23	11211610	2946500	0	35	4	0	4	8	5828390	0.222814	1
PLXNB2	939384	257	70	9309520	2739890	0	37	9	0	11	26	9897400	0.222825	1
POMC	319647	280	37	1338350	391210	0	7	2	0	40	98	28120260	0.222871	1
ALOX15B	1528802	272	26	3422200	1014590	0	11	0	0	24	26	19831720	0.223239	1
RASL10B	675201	196	3	1013880	306720	0	5	1	0	50	89	40956350	0.223704	1
CUL3	255624	463	20	4031380	1010330	0	20	1	0	2	3	2115090	0.224109	1
DACT1	303507	489	32	4100250	1273740	0	29	7	0	10	33	8970850	0.224619	1
AKT2	1005838	400	30	2524760	665980	0	12	2	0	50	106	35936650	0.224911	1
TREML4	249047	607	38	1032340	294650	0	5	1	0	44	105	29444410	0.22508	1
FOLR1	744547	182	58	1351130	335830	0	5	0	0	50	95	37607990	0.225201	1
ANXA5	311234	440	9	1699030	454400	0	9	2	0	21	42	15228790	0.225507	1
MTNR1A	351103	675	-26	1733110	526820	0	18	4	0	27	170	25007620	0.22563	1
LCE1D	64902	818	18	584330	163300	0	6	1	0	50	223	41232540	0.225865	1
MMGT1	253719	NaN	20	665270	203770	0	3	0	0	50	110	36078650	0.225919	1
HECW2	166718	447	13	8061340	2228690	0	40	9	0	27	85	24365070	0.226028	1
CSRP1	842013	209	26	1040860	269090	0	4	1	0	50	77	34235490	0.226095	1
PTN	189251	879	-26	896020	215840	0	9	1	0	23	135	18753230	0.22615	1
RNF181	1158965	170	43	819340	203060	0	2	0	0	50	64	39215430	0.226212	1
IRF4	208360	631	48	2336610	619830	0	15	2	0	50	119	34798520	0.226295	1
KRTAP10-8	874480	461	25	1282260	387660	0	8	2	0	10	31	10190630	0.226381	1
RWDD2B	316591	303	34	1658560	424580	0	6	0	0	27	51	22269150	0.226661	1
PSPH	749444	642	7	1162270	324470	0	7	1	0	13	31	9534590	0.226882	1
PIWIL2	635115	144	37	5033190	1378110	0	12	2	0	27	33	22342280	0.227073	1
TFPI2	228127	480	-12	1229720	316660	0	8	1	0	50	163	42028450	0.227418	1
TXNDC16	396835	518	14	4321060	1118960	0	15	4	0	37	112	35246530	0.227457	1
SLC15A2	516880	677	28	3809860	1033760	0	14	3	0	21	38	13058320	0.227686	1
RHEB	660831	196	32	994710	247080	0	5	1	0	26	45	17735090	0.22803	1
RPE65	201619	477	-16	2805210	722070	0	26	4	0	4	19	3750220	0.228074	1
RAPGEFL1	1502125	165	37	2362880	668110	0	6	1	0	15	32	22154130	0.228099	1
C12orf66	472096	296	-17	2247860	623380	0	10	1	0	13	31	12405830	0.228134	1
CLEC4M	719851	329	21	2120770	531080	0	9	2	0	9	24	10662070	0.228169	1
GAGE2D	NaN	NaN	NaN	1914160	460790	0	5	0	0	23	63	21094810	0.228289	1
PAGE1	355308	NaN	14	787390	198800	0	5	0	0	50	142	49940690	0.228335	1
PLA2G4A	265620	592	-18	3964640	972700	0	24	5	0	50	166	38384020	0.228631	1
HFE2	NaN	NaN	NaN	2054740	699350	0	13	3	0	32	132	42340850	0.228667	1
ANKRD16	649866	305	28	1855230	521850	0	6	0	0	19	31	19152250	0.228754	1
C3AR1	142724	300	23	2377080	717810	0	15	4	0	23	83	19723090	0.228813	1
RAB3IL1	1998419	212	69	1943980	580070	0	7	0	0	36	70	41750130	0.229188	1
ADAL	823006	415	50	1926230	489190	0	6	2	0	50	153	49039700	0.229215	1
TNFAIP8	305890	296	55	1037310	251340	0	5	0	0	50	112	35232330	0.229302	1
SLC22A25	1852481	572	32	2759060	810820	0	18	2	0	11	25	8359540	0.229632	1
NMNAT1	744954	240	24	1447690	375590	0	5	1	0	50	103	45878780	0.229687	1
ARL5B	74299	539	-5	952110	240690	0	5	0	0	50	220	44758400	0.229745	1
KLF7	207002	598	20	1521530	440200	0	6	0	0	7	11	7181650	0.229759	1
EHF	1039672	320	12	1626610	364940	0	8	1	0	50	105	33622760	0.229885	1
GATM	465759	445	4	2191060	586460	0	9	0	0	12	18	9124920	0.23039	1
OR1L1	409923	553	12	1528630	454400	0	9	2	0	50	131	33702990	0.230417	1
SCAI	951391	290	31	3317120	861940	0	11	2	0	50	93	39470320	0.230529	1
NT5C1A	974845	388	36	1856650	543860	0	13	3	0	28	62	18360600	0.230569	1
SPRR1A	426723	748	28	459370	124250	0	6	1	0	17	111	18337170	0.2307	1
CXorf23	339910	NaN	56	3584790	864780	0	11	1	0	14	19	9904500	0.231019	1
VHLL	2266205	211	33	682310	212290	0	5	2	0	7	33	11415380	0.231152	1
YIPF1	505734	319	24	1598210	440200	0	8	0	0	6	8	3581950	0.23129	1
SPPL2A	329469	225	20	2722850	725620	0	14	1	0	13	39	12826150	0.232095	1
CD300LD	698491	504	10	1321310	384820	0	6	2	0	50	128	39502980	0.23213	1
C4orf26	461415	491	19	666690	183180	0	5	0	0	50	165	40780980	0.23216	1
MX2	241283	506	46	3719690	966310	0	11	4	0	33	66	25616090	0.232505	1
PDCL2	237456	456	32	1309950	285420	0	5	1	0	50	145	53352950	0.232769	1
APOO	509881	NaN	41	1068550	271220	0	4	1	0	50	135	53738480	0.232924	1
SIRPD	422390	424	46	996130	298910	0	7	2	0	30	93	25334930	0.232953	1
VPS28	2043455	200	36	1383790	354290	0	4	0	0	50	63	33760500	0.233063	1
DUSP3	1081050	192	35	945720	264120	0	4	0	0	50	81	36697770	0.233138	1
NCALD	362848	629	41	1023110	242110	0	7	1	0	50	168	39368790	0.233468	1
TSGA10	504327	770	19	3703360	899570	0	16	2	0	19	31	11508390	0.233567	1
CACNG2	1202913	359	42	1628740	467180	0	8	2	0	50	124	45454910	0.233989	1
HIST1H2BG	390169	544	57	625510	192410	0	5	1	0	50	98	27647400	0.234015	1
OR10A5	427462	681	8	1559870	472150	0	13	4	0	25	103	16621100	0.234077	1
IGSF11	197243	714	3	2247860	680890	0	23	8	0	5	34	4935920	0.23427	1
P2RY10	14218	NaN	50	1712520	468600	0	29	8	0	4	20	2215200	0.234648	1
KCNB1	1002860	392	54	4267100	1230430	0	33	8	0	7	22	5169510	0.235065	1
LEPROT	239577	511	-3	675920	193120	0	4	1	0	50	168	40044000	0.235505	1
PSIP1	200332	583	6	2898930	675210	0	9	2	0	22	75	22590780	0.235579	1
TNNI2	916434	481	33	1013880	247080	0	5	0	0	50	114	42467230	0.23576	1
KIF2C	574317	191	43	3821220	988320	0	12	1	0	9	20	10218320	0.235879	1
TXNDC12	665927	315	21	929390	227200	0	3	0	0	50	108	52558460	0.236028	1
ZNF470	135553	817	-69	3714010	908090	0	11	0	0	3	1	2905320	0.236312	1
SLC12A1	263035	455	-25	5882350	1572650	0	37	8	0	50	232	48747890	0.236411	1
ZMAT5	848649	195	37	898150	237140	0	4	1	0	50	80	38193030	0.236496	1
TFB2M	389456	409	4	2044090	552380	0	11	1	0	39	96	32035910	0.236544	1
RER1	561270	302	24	1036600	273350	0	3	1	0	50	76	37817440	0.237155	1
TINAGL1	1061386	197	37	2409740	674500	0	8	0	0	18	21	12880820	0.237234	1
ZDHHC14	272499	402	35	2472930	719940	0	8	4	0	34	53	22398370	0.237723	1
FAM9C	209806	NaN	58	933650	193120	0	5	0	0	50	130	49082300	0.237832	1
GLA	374364	NaN	37	2227980	575100	0	11	2	0	50	132	43008250	0.237894	1
GPX7	647361	355	12	945010	277610	0	4	1	0	50	140	50810440	0.238129	1
POMP	167695	629	37	761830	192410	0	3	0	0	50	95	33501350	0.2384	1
SNX11	1195543	255	11	1390890	391920	0	4	0	0	50	97	41262360	0.238443	1
SPRED3	1467279	253	0	2039120	714970	0	6	1	0	50	98	39862950	0.238513	1
IL4	717412	356	59	796620	217260	0	2	0	0	50	56	34321400	0.238931	1
C1orf85	2266205	211	33	1987290	660300	0	8	2	0	50	104	44167680	0.239141	1
PTPN2	435935	152	46	2220880	556640	0	6	1	0	50	67	32640120	0.239619	1
HNRNPC	730651	357	37	1603180	418190	0	8	0	0	50	98	46977860	0.240133	1
IVL	59999	804	12	2991230	761830	0	15	1	0	3	9	4113740	0.240282	1
ACRC	848605	NaN	39	3651530	872590	0	15	3	0	50	75	30787020	0.240283	1
CD53	424743	764	24	1151620	313820	0	7	1	0	50	182	43895750	0.240466	1
ABCF2	610106	290	32	3310730	878980	0	11	0	0	5	12	6946640	0.240535	1
TESK2	902221	176	27	2888990	851290	0	8	0	0	32	46	30150150	0.240592	1
KIAA1432	311104	473	36	7059530	1901380	0	19	3	0	12	15	9937160	0.240693	1
GJA5	NaN	NaN	NaN	1772160	530370	0	8	1	0	44	236	70784870	0.240752	1
NFU1	488690	285	23	1349000	348610	0	4	0	0	50	77	31971300	0.240905	1
BCAS1	163555	415	2	2983420	848450	0	17	4	0	27	74	22099460	0.241448	1
RLIM	289586	NaN	13	3115480	903830	0	17	2	0	10	16	6872800	0.241622	1
OR5F1	4262	1044	-40	1540700	470020	0	44	11	0	4	46	2450210	0.241984	1
TAF4	801904	411	-25	5224180	1834640	0	16	4	0	2	6	5141820	0.242012	1
TMSB15B	439642	NaN	30	257020	53960	0	1	0	0	50	147	40397580	0.242015	1
TMTC3	149643	429	-9	4711560	1246050	0	24	3	0	4	19	6518510	0.242029	1
TROAP	2137968	175	37	3994460	1315630	0	14	2	0	50	90	46320400	0.242173	1
ZBED2	188186	406	-14	1096240	303170	0	12	2	0	5	14	3191450	0.242465	1
GJB5	548013	580	19	1358230	401150	0	8	3	0	20	51	14650140	0.242501	1
FAM104A	205112	251	-15	1045120	313820	0	5	0	0	4	2	2345130	0.243034	1
TRAPPC6B	314417	166	13	856260	202350	0	3	0	0	50	103	38375500	0.243141	1
IL2	227942	612	-14	803010	210870	0	5	1	0	35	104	24698060	0.243256	1
PLP2	724395	NaN	44	773900	237850	0	4	0	0	50	116	42060400	0.243361	1
HRAS	1970020	236	42	1096950	306720	0	4	0	0	50	72	40404680	0.243468	1
NACA2	323585	358	-8	1070680	318080	0	5	1	0	50	118	39498010	0.243507	1
RARRES3	854193	303	56	849160	235010	0	4	0	0	50	82	32960330	0.243647	1
THAP6	461415	491	19	1175760	283290	0	7	2	0	50	165	40780980	0.243788	1
TMEM38B	214951	773	-8	1498100	410380	0	11	0	0	1	2	1461890	0.243917	1
SNX18	68402	643	7	3525150	1039440	0	11	2	0	3	4	3798500	0.244454	1
OR2C1	1361831	303	29	1517980	490610	0	6	3	0	5	5	4112320	0.244579	1
HNRNPF	368953	270	7	2087400	579360	0	12	1	0	50	130	49346420	0.244595	1
ZNF33A	139504	916	-19	4245090	977670	0	30	6	0	8	36	8013770	0.244863	1
RLTPR	1065785	147	41	7210760	2316730	0	18	5	0	19	47	26584530	0.244931	1
NCR2	338294	510	40	1385210	427420	0	6	1	0	50	125	35384980	0.244942	1
SLC39A1	2028800	222	34	1536440	565870	0	7	1	0	50	74	36462760	0.244966	1
PTGIS	1117465	380	52	2534700	747630	0	14	3	0	50	149	38969060	0.245038	1
TMEM207	163494	373	9	752600	225070	0	6	0	0	50	143	41504470	0.245063	1
GCNT4	479847	634	32	2301820	599240	0	11	2	0	18	32	11364260	0.245377	1
BLMH	516668	184	26	2428910	578650	0	6	1	0	50	100	43875870	0.245542	1
GALR2	1611239	218	22	1841740	654620	0	6	2	0	50	118	48021560	0.245711	1
GEMIN7	1135715	208	25	636160	215840	0	5	1	0	12	24	8724480	0.246235	1
PODXL	236261	220	27	2761190	878980	0	12	0	0	2	1	1403670	0.24641	1
ZMYM1	767910	390	22	5894420	1486030	0	14	1	0	12	19	12388790	0.246514	1
TIFAB	625030	509	47	773900	269800	0	5	1	0	50	153	48141550	0.246619	1
FABP3	708176	262	29	699350	186730	0	3	0	0	50	104	48480220	0.246693	1
CPEB1	567143	566	19	2904610	818630	0	13	3	0	45	98	30894940	0.246827	1
LPL	203407	316	8	2468670	651780	0	12	3	0	43	110	34569190	0.247098	1
MPV17	1245306	182	52	920160	270510	0	4	0	0	50	79	45151740	0.247192	1
ZNF257	75568	1305	-69	2925200	704320	0	37	5	0	7	56	6039970	0.24724	1
PRMT5	1177534	225	34	3415100	932230	0	9	1	0	16	23	13951500	0.247269	1
CCDC28B	1460758	218	29	1030920	296070	0	3	0	0	50	85	43247520	0.2476	1
TMEM196	187539	874	-4	874720	260570	0	11	1	0	48	229	35661170	0.247711	1
MSRB3	324747	580	3	1138840	315950	0	7	1	0	50	143	39770650	0.247752	1
DEFB131	176573	885	12	378430	81650	0	3	1	0	4	21	4029960	0.247819	1
CYP2B6	1041792	375	14	2503460	712840	0	13	4	0	50	102	31235740	0.248284	1
IFNAR2	861800	317	87	2950050	764670	0	8	1	0	50	89	45354090	0.248746	1
VWC2	53908	941	-13	1627320	474990	0	16	3	0	32	223	32028100	0.248782	1
CCAR1	859993	256	45	6039970	1519400	0	15	1	0	3	2	3780750	0.249447	1
CAPN5	403200	395	38	3280200	918030	0	17	2	0	37	99	33341600	0.249538	1
ATP5J2	1327454	288	60	566580	127800	0	3	0	0	50	119	34349090	0.249565	1
ATIC	530312	531	12	3067910	849160	0	9	0	0	11	17	9353540	0.249744	1
RAET1L	402308	382	51	1255280	350740	0	3	0	0	50	90	44536170	0.249985	1
LYRM7	312101	294	34	572260	137030	0	2	0	0	50	106	36390340	0.25028	1
VARS	2509866	183	32	6375800	1958890	0	12	1	0	5	4	6546910	0.250846	1
GEM	518471	543	24	1517980	413930	0	8	1	0	50	87	31599260	0.251043	1
NCCRP1	1652029	286	26	1356810	453690	0	5	1	0	50	82	42048330	0.251061	1
LYSMD2	440341	247	34	1061450	335830	0	5	1	0	50	103	39466060	0.251123	1
ZNF70	610486	266	30	2281230	583620	0	10	0	0	3	1	2112960	0.251182	1
HGD	312906	391	5	2362880	597820	0	9	2	0	50	127	42071050	0.251182	1
L3MBTL4	236747	877	7	3319960	820760	0	15	3	0	4	15	6144340	0.251552	1
PBX3	491989	545	36	2241470	606340	0	8	1	0	50	118	42842110	0.251722	1
NUPL2	509506	218	23	2149880	610600	0	7	0	0	5	5	4607190	0.2519	1
GKN2	340835	327	14	970570	254180	0	5	1	0	13	26	11035530	0.251966	1
SATB2	104340	978	2	3733890	1041570	0	47	8	0	12	61	6950900	0.252053	1
GPRC5B	258899	641	9	1972380	632610	0	15	3	0	19	64	16737540	0.252456	1
FBL	1289328	526	23	1631580	498420	0	7	0	0	8	11	8429120	0.252692	1
DACH1	30451	1135	-22	3539350	1076360	0	31	6	0	2	10	2822250	0.252731	1
OR52N1	203856	922	-5	1577620	471440	0	14	3	0	28	100	18471360	0.252966	1
SERPINB13	190401	339	20	2046220	518300	0	12	3	0	7	19	5207850	0.253012	1
C1orf64	886121	197	43	822890	276190	0	3	0	0	50	98	40085180	0.253042	1
NOX4	30048	1071	-25	3059390	785260	0	21	6	0	12	154	19992890	0.253263	1
NGB	554839	418	37	762540	234300	0	4	0	0	50	109	46819530	0.253491	1
COL4A2	521715	478	32	8568280	2778230	0	50	8	0	10	50	13823700	0.253502	1
WNT8A	1044706	377	41	1828960	467180	0	10	1	0	50	100	36140420	0.253621	1
CCDC39	182757	1031	2	5018280	1162980	0	30	7	0	18	81	17230990	0.253652	1
NRM	2115149	171	41	1266640	443750	0	3	1	0	50	101	46123730	0.253792	1
PIF1	556478	205	50	3141750	1062870	0	11	2	0	50	75	36812080	0.253977	1
PILRA	1430637	204	54	1555610	438070	0	6	2	0	50	88	36271060	0.254531	1
UBXN10	649343	508	30	1378110	426000	0	8	2	0	46	139	42247840	0.254576	1
CNTFR	843127	370	55	1875820	573680	0	8	3	0	18	25	11336570	0.254651	1
CXCL13	405364	627	10	585750	151230	0	2	0	0	50	172	42226540	0.254729	1
DDX52	585337	340	23	3135360	822180	0	6	1	0	8	15	12889340	0.254786	1
GUCY2F	131317	NaN	29	5677870	1568390	0	34	9	0	17	67	16983910	0.254876	1
ATP1B4	484939	NaN	23	1888600	462920	0	13	4	0	5	6	2360750	0.255022	1
HLA-DQA2	1373102	417	37	1304980	369200	0	5	1	0	50	123	39620840	0.255079	1
WNT7A	422569	498	34	1768610	493450	0	16	3	0	18	43	9512580	0.255099	1
MFSD11	827288	206	22	2357200	629060	0	6	2	0	50	66	28953800	0.255254	1
ARNTL2	544579	377	40	3372500	840640	0	13	3	0	11	18	8528520	0.255257	1
KRTAP12-1	819099	391	35	478540	145550	0	3	1	0	6	13	4777590	0.2553	1
CCDC97	1193025	249	33	1732400	499840	0	7	1	0	26	54	18859730	0.255385	1
PLSCR2	122649	611	-16	1193510	295360	0	10	1	0	10	37	6242320	0.255905	1
CRYBA1	1533931	159	32	1165110	261990	0	3	0	0	50	76	43051560	0.255988	1
STX3	395993	494	8	1635840	408960	0	7	1	0	50	109	39199100	0.256255	1
IL10	464449	357	29	945010	237140	0	4	0	0	50	115	38622580	0.256271	1
SAG	419346	227	28	2149170	572970	0	7	2	0	49	134	46948750	0.256336	1
SIGLEC12	360870	583	-4	3083530	944300	0	31	9	0	5	11	2416130	0.256452	1
NISCH	1096247	192	55	7524580	2262770	0	16	2	0	5	6	5907910	0.256529	1
SLC34A2	218417	631	35	3501010	1016720	0	14	3	0	28	55	17876380	0.256885	1
LCLAT1	140581	648	21	2161950	541020	0	9	1	0	31	114	31533940	0.257015	1
LEMD1	662921	249	41	570840	151230	0	3	1	0	5	6	3980970	0.257109	1
TNP2	632841	308	37	724200	176790	0	3	1	0	15	32	12013200	0.257179	1
HAUS7	971101	NaN	7	1926230	508360	0	11	3	0	23	30	9893850	0.257519	1
TMEM79	2266205	211	33	1902800	646810	0	6	1	0	50	104	44167680	0.258157	1
TIAF1	1586181	236	33	559480	181760	0	4	1	0	8	10	5029640	0.258185	1
RABGGTA	915114	220	38	2893960	876140	0	14	1	0	50	96	42036970	0.258429	1
PRAMEF2	118495	792	12	2379920	680890	0	13	6	0	12	30	9240650	0.259081	1
CMA1	898202	411	17	1251020	376300	0	8	3	0	21	84	18614070	0.259176	1
TYR	28803	973	-28	2713620	711420	0	34	7	0	5	26	3026730	0.259431	1
LIN9	739974	278	21	2935850	755440	0	10	1	0	50	89	44703730	0.259465	1
SERPINA5	316239	858	10	2056870	577940	0	19	4	0	21	85	15201100	0.259509	1
GUCA1B	524386	273	43	1051510	258440	0	4	0	0	50	102	44409790	0.259565	1
HOXB3	946208	524	29	2095920	673080	0	22	6	0	16	52	8213990	0.25963	1
KRT10	836683	269	-10	2920940	889630	0	10	3	0	33	55	22737750	0.259768	1
NIT1	689033	250	23	1945400	597820	0	7	0	0	33	59	27352750	0.259782	1
PLCXD3	219266	928	-15	1642230	436650	0	23	5	0	7	38	4101670	0.260026	1
NHP2L1	1475100	183	50	657460	194540	0	2	0	0	50	87	37785490	0.260415	1
NFKBID	1060028	321	47	1545670	528950	0	10	2	0	50	123	38486970	0.26056	1
IRF6	220312	429	18	2412580	637580	0	17	4	0	9	28	6425500	0.260738	1
GAPDH	2764720	179	42	1725300	489900	0	6	2	0	42	102	42420370	0.260913	1
MBD1	229269	262	51	3410840	1006780	0	16	2	0	12	41	11824340	0.261131	1
ZC3HAV1	553735	243	29	4616420	1260250	0	13	0	0	4	5	4264260	0.26142	1
PSEN1	474907	269	39	2416840	658880	0	7	1	0	50	77	34569900	0.261491	1
RHD	642678	270	36	2117930	634030	0	8	1	0	50	87	41107580	0.261506	1
CLEC1A	396940	445	-1	1473250	369200	0	12	3	0	7	27	5468420	0.261516	1
NPBWR2	1032302	312	51	1577620	554510	0	9	4	0	14	35	10588230	0.261609	1
CASP1	45435	622	-19	2122900	545990	0	15	3	0	26	109	18215760	0.261686	1
MSX1	132550	558	37	1444850	506230	0	6	2	0	28	30	15790400	0.261693	1
UPK2	1457410	180	55	902410	318080	0	2	1	0	50	85	37348840	0.262528	1
DCAF17	514096	271	38	2722850	721360	0	6	2	0	16	11	10907730	0.262864	1
ACSBG1	421357	314	52	3711880	1035890	0	19	6	0	17	30	10789160	0.262949	1
HRASLS5	887496	459	31	1458340	373460	0	6	1	0	50	109	44972110	0.263021	1
TRAPPC6A	1230654	243	41	893180	265540	0	3	0	0	50	112	49080880	0.263039	1
BCL9L	1488276	175	54	7310160	2334480	0	26	3	0	30	44	21990120	0.263275	1
C3orf35	471302	442	16	1064290	326600	0	5	1	0	50	118	35172690	0.263434	1
OSM	548674	211	43	1248180	389790	0	6	2	0	13	18	7929990	0.263555	1
LRRC57	534369	269	40	1225460	350740	0	3	0	0	25	25	15555390	0.263654	1
UCHL1	224086	190	39	1189250	314530	0	6	1	0	50	112	34349800	0.263678	1
FAU	3267059	207	46	683730	210870	0	2	0	0	50	85	40850560	0.263731	1
RGS18	96080	925	-20	1245340	296780	0	15	5	0	13	123	10947490	0.26394	1
ABCB11	223582	560	1	6805350	1872270	0	36	8	0	9	27	7239160	0.264138	1
CTDSP1	734742	197	37	1331960	393340	0	4	0	0	50	88	43496020	0.264435	1
ZNF800	313691	807	-5	3395220	898860	0	19	2	0	3	15	3243990	0.264454	1
ACTL6B	1884430	247	60	2228690	610600	0	9	3	0	22	36	19706050	0.264774	1
GATS	1382416	198	55	825020	257020	0	4	0	0	50	90	34586230	0.264912	1
RBP7	744954	240	24	732010	160460	0	2	0	0	50	103	45878780	0.264997	1
AMTN	264427	861	27	1073520	336540	0	6	1	0	47	155	43900720	0.26501	1
CCDC7	602870	482	2	2647590	609180	0	9	1	0	20	37	14312180	0.265266	1
OR10P1	1678592	523	-8	1485320	519010	0	10	4	0	16	56	15355170	0.266005	1
POLR1B	563286	166	34	5798570	1579750	0	17	4	0	50	97	45424380	0.266103	1
HAMP	767246	472	7	447300	121410	0	2	0	0	50	108	32668520	0.266182	1
OR8B3	149616	857	0	1554190	448010	0	11	2	0	24	84	19985080	0.266444	1
RFX1	971756	231	32	4906100	1526500	0	14	4	0	50	69	37786910	0.266532	1
ALOX5AP	381672	451	76	842060	231460	0	3	0	0	50	97	36785100	0.266781	1
FAP	70846	615	5	4093150	982640	0	24	7	0	12	53	12855970	0.267165	1
PUS7	403383	192	37	3480420	877560	0	12	1	0	18	50	17086150	0.267362	1
MYL9	858383	190	46	915190	215840	0	3	1	0	50	100	41357500	0.267441	1
SERTAD3	1010633	202	34	960630	306720	0	3	0	0	50	78	36105630	0.267466	1
ISM2	504548	359	47	2966380	744080	0	12	2	0	42	81	35881980	0.267572	1
RCBTB2	387005	404	41	2845680	783840	0	11	3	0	13	43	13437460	0.267626	1
BTD	433102	235	32	2742730	761120	0	9	1	0	19	24	12129640	0.268016	1
UCMA	246179	354	35	751180	175370	0	4	0	0	50	86	37685380	0.26824	1
RSAD2	40919	1132	10	1870850	484930	0	16	2	0	5	35	6389290	0.268426	1
OR5J2	10101	1007	-38	1536440	459370	0	37	10	0	3	33	1998650	0.268597	1
MSN	325257	NaN	47	3040220	755440	0	13	3	0	50	109	42931570	0.268864	1
CD9	2261351	277	32	1217650	305300	0	3	0	0	50	119	48338930	0.268912	1
RAMP2	1633092	190	33	893890	260570	0	3	1	0	50	94	40628330	0.268934	1
STARD7	850399	251	48	1912740	517590	0	6	1	0	50	94	48634290	0.268937	1
ZNF81	583623	NaN	19	3427170	828570	0	11	1	0	22	35	17953770	0.268962	1
TATDN1	456351	544	44	1639390	371330	0	6	0	0	16	27	9751850	0.269229	1
VPS72	1562281	184	33	1812630	566580	0	6	0	0	5	2	3625970	0.269558	1
FAM92B	553233	273	36	1581170	427420	0	4	0	0	25	33	23559220	0.269687	1
HPX	424837	471	17	2382050	657460	0	16	4	0	40	140	33279830	0.270062	1
AADAC	200470	526	2	2029180	565160	0	8	2	0	9	13	5414460	0.270105	1
CNBP	1130979	189	50	955660	228620	0	3	0	0	50	91	40423850	0.270356	1
ENSA	1543587	149	37	1042990	264830	0	4	0	0	50	99	46365130	0.270363	1
SLC35F1	200805	959	-18	2052610	620540	0	21	5	0	2	10	1864460	0.270663	1
PPM1B	448266	420	32	2562390	681600	0	11	1	0	34	72	27871760	0.271039	1
INSL5	335045	692	-16	695800	186020	0	8	1	0	47	220	32880100	0.271065	1
FAM49B	272194	242	6	1728140	433810	0	8	2	0	30	92	25038150	0.27107	1
MRPL21	594397	303	45	1076360	312400	0	4	0	0	50	93	40188130	0.271274	1
STIP1	1602391	278	57	2884730	702190	0	9	3	0	50	94	41610970	0.271279	1
BEX1	456169	NaN	16	656750	156910	0	3	0	0	50	124	37476640	0.271446	1
DDIT4	808655	145	40	1128900	377010	0	5	1	0	50	83	36077940	0.271666	1
CCDC155	2178574	290	37	2906030	853420	0	10	2	0	50	109	42886130	0.271968	1
CD82	211161	551	20	1407220	373460	0	6	0	0	28	52	19105390	0.272186	1
DBNL	1096873	226	52	2309630	608470	0	7	1	0	50	116	45456330	0.272215	1
RAB5B	2080397	229	31	1129610	293230	0	4	1	0	50	102	40470000	0.272391	1
NDUFB5	397411	520	10	989740	271220	0	6	2	0	42	153	32362510	0.272876	1
FER	140251	741	20	4379280	1037310	0	19	4	0	10	52	13122220	0.273068	1
UBE4B	749198	240	25	6698850	1857360	0	21	5	0	50	109	46551150	0.273124	1
CCDC25	380493	229	27	1163690	239980	0	3	1	0	50	147	52442020	0.273432	1
CXorf65	759088	NaN	27	981930	240690	0	4	1	0	50	148	51677350	0.27349	1
TMEM9	572258	333	23	948560	269800	0	4	1	0	50	108	46198280	0.273533	1
GAB3	1737597	NaN	10	2996200	842060	0	9	3	0	50	125	51119290	0.273577	1
KIAA1257	1149132	379	52	2141360	538180	0	9	2	0	50	137	39174250	0.27359	1
POLR3B	247626	539	7	5927790	1548510	0	30	3	0	4	14	5032480	0.274404	1
CEACAM5	1341589	499	16	3527280	1041570	0	13	2	0	34	45	21008190	0.274554	1
GDAP1L1	664405	367	19	1868010	530370	0	6	2	0	50	106	45883750	0.274703	1
OR2T4	104321	936	-39	1733110	497000	0	46	11	0	7	90	4386380	0.274898	1
MPL	1088321	252	27	3210620	951400	0	8	2	0	10	9	6437570	0.275056	1
DPH2	875223	214	39	2350810	822890	0	9	2	0	50	87	39684740	0.275642	1
PRC1	753718	413	31	3266000	821470	0	8	3	0	37	70	37581720	0.275833	1
ALDH1L1	203027	610	30	4635590	1322020	0	22	8	0	14	35	11062510	0.275906	1
DTWD2	305376	554	8	1524370	433100	0	8	2	0	17	56	13342320	0.275931	1
PRDX6	426891	390	12	1143810	332280	0	6	0	0	3	4	2656820	0.276	1
TMEM126B	325720	554	-19	1042990	275480	0	7	0	0	50	214	49313050	0.27606	1
CES3	993495	135	41	2928040	833540	0	8	2	0	50	121	52828970	0.276072	1
RGS21	123814	860	-26	822890	188860	0	11	1	0	50	374	42592190	0.276378	1
USP28	169458	534	10	5624620	1472540	0	19	4	0	28	96	29831360	0.276616	1
SPRR4	426723	748	28	416060	103660	0	3	1	0	17	111	18337170	0.276688	1
PTGDR	405022	533	18	1725300	587880	0	11	5	0	16	40	10247430	0.276853	1
KLHDC8A	662921	249	41	1743760	533210	0	5	0	0	18	28	22879040	0.276893	1
LEP	925335	373	30	842060	248500	0	6	2	0	14	48	12980930	0.276929	1
PPP1CB	483830	229	30	1725300	438780	0	7	0	0	10	11	6257230	0.277077	1
TNRC6C	620383	217	26	8651350	2556710	0	15	2	0	6	7	12224780	0.277105	1
DPRX	737115	684	-48	984770	267670	0	7	1	0	43	114	30920500	0.277189	1
CLVS2	138384	1106	-26	1674180	455820	0	21	6	0	3	25	3246830	0.277637	1
CENPA	1334693	378	40	710000	225070	0	4	1	0	50	122	42964940	0.277871	1
AIFM1	379257	NaN	58	3387410	972700	0	18	3	0	4	5	3307180	0.277872	1
EIF4E2	286805	211	36	1309240	318080	0	5	1	0	50	103	33265630	0.277893	1
XAGE5	476232	NaN	26	590010	144840	0	5	1	0	38	143	37390730	0.27824	1
HSF5	818916	384	23	2964250	893180	0	11	2	0	39	93	47237010	0.278337	1
SLC39A6	365879	399	35	3907840	1025240	0	13	3	0	48	101	39422040	0.27849	1
HIST1H2AL	228884	634	40	624800	220810	0	4	1	0	50	93	29525350	0.278989	1
GPHB5	147817	637	-12	448010	148390	0	2	0	0	50	232	46049890	0.279355	1
TAP2	1313279	295	31	3519470	1140970	0	10	1	0	9	18	9771730	0.279855	1
ACAP2	431673	561	43	4156340	1008910	0	11	0	0	7	7	6663350	0.27989	1
CPM	645106	228	28	2312470	592850	0	7	0	0	16	36	16348460	0.280253	1
PRDX3	789279	149	29	1326280	371330	0	7	0	0	50	110	47175950	0.28046	1
TRPC1	414031	437	20	3931270	1018850	0	13	4	0	50	126	46825920	0.280879	1
TBC1D21	358897	439	26	1810500	432390	0	9	3	0	2	11	3877310	0.280984	1
TATDN3	331599	445	22	1485320	397600	0	5	1	0	50	154	59452560	0.281258	1
TEKT3	266888	359	-53	2506300	690830	0	12	2	0	9	26	8861510	0.281401	1
IDI1	338115	407	30	1473960	381270	0	3	1	0	43	86	41145920	0.281428	1
AGPAT3	842264	294	67	1926940	550250	0	5	1	0	50	86	43242550	0.28151	1
OR5K4	414958	885	-14	1595370	457950	0	18	2	0	17	107	12721070	0.281544	1
CCL4	744143	565	28	482800	132770	0	3	0	0	50	148	47732590	0.282136	1
TAS2R16	54952	972	-23	1462600	411800	0	19	5	0	4	43	5234830	0.282139	1
C16orf91	1211641	215	40	1757960	553090	0	5	0	0	8	16	10260210	0.282335	1
LENEP	1612870	224	35	308140	100820	0	1	0	0	50	106	36873140	0.282429	1
MT3	653985	187	28	379850	78100	0	2	0	0	50	79	32726030	0.282459	1
RAB25	2005405	213	39	1079200	322340	0	3	1	0	30	45	27366240	0.2827	1
SERPINA9	278548	858	13	2189640	630480	0	21	2	0	20	65	11891080	0.282811	1
MYCT1	188249	600	-9	1163690	357130	0	10	3	0	5	10	2714330	0.282881	1
MAP3K12	1712232	191	56	4269230	1349710	0	13	5	0	19	36	12897860	0.282946	1
C10orf11	29386	1001	3	1038730	279740	0	7	1	0	8	29	6208950	0.28318	1
ZSWIM3	734138	136	53	3482550	979800	0	14	3	0	50	100	41555590	0.283382	1
CFL2	573593	145	24	885370	217970	0	5	1	0	7	15	5699170	0.283709	1
GPR160	396829	426	27	1721750	452980	0	6	1	0	50	131	45646610	0.283758	1
PABPC5	8224	NaN	-28	1900670	546700	0	31	5	0	9	77	7711310	0.284015	1
SLC5A4	498785	580	-34	3376760	968440	0	21	6	0	12	33	8223930	0.284211	1
TMEM225	89099	736	-8	1173630	296070	0	11	4	0	16	98	13101630	0.284245	1
C15orf52	872646	184	42	2685220	822890	0	9	3	0	50	77	40592120	0.284253	1
TAF15	620019	235	8	3093470	827860	0	12	1	0	25	76	26915390	0.284638	1
CNN1	1152381	272	31	1539280	416060	0	7	2	0	8	11	5442150	0.284699	1
LDLRAP1	562107	424	19	1599630	443040	0	6	1	0	50	105	41547070	0.2847	1
ALB	315782	613	8	3218430	803010	0	16	5	0	8	16	6516380	0.284701	1
LEFTY2	923085	239	20	1789200	581490	0	7	1	0	47	86	34861000	0.284796	1
INS-IGF2	837088	579	38	986900	331570	0	6	0	0	50	119	38548740	0.28497	1
RALGAPA1	258743	457	12	10822530	2856330	0	23	0	0	0	0	2856330	0.285452	1
KRTAP9-8	996799	468	-7	814370	212290	0	9	3	0	10	31	4369340	0.285552	1
ZNF169	219475	445	31	3040930	852710	0	8	1	0	50	118	53886870	0.285797	1
TMEM135	159214	587	-7	2418970	633320	0	11	2	0	8	20	6596610	0.285929	1
WIPF1	463489	400	39	2424650	855550	0	18	8	0	9	30	6834460	0.285962	1
KLRC3	378365	334	0	1443430	356420	0	5	2	0	50	139	43280890	0.286316	1
WNK3	352631	NaN	25	9165390	2530440	0	31	6	0	9	27	12428550	0.286351	1
PCDH8	248822	638	27	5064430	1796300	0	36	8	0	13	32	8994280	0.286475	1
IKBKB	514464	361	44	3985230	1030920	0	12	3	0	34	70	24783970	0.286577	1
ART5	537999	403	23	1456210	443750	0	5	1	0	50	105	44763370	0.286839	1
CMBL	625000	192	9	1295040	319500	0	4	2	0	28	66	26913260	0.287088	1
MAP1LC3B2	292439	337	1	639000	172530	0	3	0	0	50	180	48519980	0.287359	1
LMAN1L	764533	195	46	2649720	832830	0	9	4	0	33	51	23927710	0.287639	1
MAP1LC3A	990458	214	54	751180	177500	0	2	0	0	50	77	38352780	0.287681	1
BAMBI	204133	418	13	1327700	357130	0	6	1	0	50	117	42079570	0.287702	1
ASPA	403115	442	6	1639390	418190	0	6	2	0	13	25	9376260	0.2879	1
TGM2	565545	141	41	3573430	993290	0	11	1	0	40	53	28352430	0.288034	1
ZNF184	162358	606	37	3898610	940750	0	13	4	0	20	39	14897930	0.288313	1
CTTNBP2NL	559406	335	23	3183640	940040	0	9	0	0	6	13	9665940	0.288567	1
AVPR1B	755856	400	10	2029180	695090	0	12	2	0	32	67	19122430	0.288689	1
SETDB2	413604	343	39	3775780	935780	0	15	1	0	26	55	22842120	0.2888	1
DRAP1	3779084	287	42	1079200	288260	0	5	0	0	50	78	39373050	0.288828	1
PFKFB1	244981	NaN	0	2482160	648940	0	14	1	0	14	95	24745630	0.289071	1
IL3	365169	484	35	794490	221520	0	5	0	0	50	112	36172370	0.289272	1
ZKSCAN1	1503181	254	41	2866980	779580	0	8	1	0	50	121	54294410	0.289396	1
SAMD13	226331	769	-12	616990	156200	0	5	0	0	50	197	32281570	0.289415	1
LHB	2070141	200	35	702190	230750	0	3	1	0	12	13	8318360	0.289471	1
UBL3	322680	335	21	631900	156200	0	2	0	0	50	120	43767240	0.289774	1
SERPINE2	314351	346	11	2112960	581490	0	12	1	0	27	71	20829270	0.289885	1
PICK1	1478013	200	76	2173310	587170	0	5	1	0	50	61	36471990	0.290086	1
OR8D2	154391	921	-14	1521530	470020	0	18	3	0	8	46	6297700	0.290225	1
SIGLEC6	328446	627	-26	2350100	680890	0	20	6	0	6	36	5655860	0.290569	1
HPS3	382046	386	7	5158150	1400120	0	10	1	0	12	16	11976280	0.290657	1
SEC24C	1009357	191	42	5511020	1673470	0	15	1	0	8	20	13389180	0.290691	1
RSPH6A	906385	203	41	3613900	1016720	0	14	2	0	5	9	5188680	0.290772	1
BTLA	304354	636	35	1491000	396180	0	4	0	0	26	31	13622060	0.290832	1
SLK	508085	271	37	6499340	1556320	0	10	0	0	4	3	6345980	0.29091	1
WRB	383982	346	44	916610	239980	0	4	0	0	50	98	42677390	0.291	1
PLA2G2A	490325	466	25	763960	188150	0	6	1	0	12	47	11772510	0.29112	1
GAR1	212757	462	28	1110440	333700	0	4	0	0	50	77	36092850	0.291216	1
ATF2	347113	641	24	2591500	744080	0	10	3	0	23	81	23876590	0.291252	1
NTRK2	17424	692	1	4475840	1181440	0	26	5	0	7	36	8194820	0.291386	1
CAPRIN1	770116	279	28	3743120	981220	0	12	1	0	41	85	38357040	0.291389	1
HIST1H3C	408919	685	43	658880	220810	0	6	2	0	20	51	10485990	0.291402	1
CRCP	501759	345	35	951400	235010	0	3	0	0	50	123	40036900	0.291506	1
STK32B	66595	613	12	2201000	548830	0	14	3	0	50	195	43174390	0.29154	1
TUBB1	978901	125	28	2283360	630480	0	8	1	0	50	99	39547710	0.291868	1
KPRP	64902	818	18	2837160	877560	0	26	7	0	15	66	12540730	0.291873	1
2018-09-12	706891	195	33	1853100	517590	0	7	0	0	26	47	20295350	0.291889	1
CHGA	325312	387	30	2345130	641130	0	6	1	0	26	51	25362620	0.291945	1
E2F4	1109491	150	46	2110830	615570	0	5	0	0	12	10	9567960	0.291995	1
DNAJC5G	1242113	182	45	1010330	246370	0	5	0	0	50	104	42103000	0.291999	1
EIF5A	1911735	206	36	968440	260570	0	2	0	0	50	72	44020000	0.292049	1
SLCO1A2	481259	873	-33	3493200	913770	0	20	4	0	13	34	9514000	0.292115	1
TMEM55A	104917	935	1	1314920	384820	0	11	3	0	17	66	10355350	0.29225	1
ASPRV1	844060	221	37	1668500	529660	0	6	1	0	50	75	34916380	0.29229	1
GNGT1	228127	480	-12	402570	97980	0	4	1	0	15	53	8598810	0.292529	1
CEACAM6	1341589	499	16	1725300	521850	0	6	0	0	34	45	21008190	0.292671	1
WISP1	235882	481	12	1865170	528950	0	17	2	0	1	3	1582590	0.29275	1
LDB2	55867	983	2	2134260	551670	0	26	2	0	1	4	1021690	0.292799	1
C17orf74	1906324	206	33	2471510	761830	0	9	2	0	50	87	46953720	0.292826	1
RGS16	597206	812	-3	1043700	287550	0	4	0	0	14	32	10151580	0.293029	1
ANKRD34B	321394	545	38	2568070	731300	0	11	2	0	39	90	29132010	0.293035	1
TMED1	2054203	208	30	1138130	344350	0	4	0	0	50	100	38742570	0.293564	1
KIAA1429	534075	405	36	9330110	2565940	0	28	7	0	27	50	21187820	0.293653	1
DPPA3	237142	672	14	827860	224360	0	6	2	0	9	26	6162090	0.293799	1
DGKG	664709	533	32	4202490	1054350	0	21	3	0	17	49	16020440	0.29403	1
ATP1A2	835734	386	23	5190810	1520820	0	27	9	0	4	17	5205010	0.294231	1
KLRB1	264317	618	7	1190670	298200	0	4	0	0	7	16	5275300	0.294389	1
GPR101	252008	NaN	13	2531150	719230	0	23	6	0	2	11	2892540	0.295079	1
KRT24	953708	269	13	2646170	778870	0	12	2	0	10	30	10512970	0.295118	1
HOXA1	356045	385	28	1701160	458660	0	21	4	0	16	123	15583080	0.295133	1
ARFIP1	218185	385	33	1943270	514750	0	5	1	0	50	94	41908460	0.295475	1
RAB3C	142186	420	9	1203450	291810	0	6	2	0	26	68	18124880	0.29559	1
DNAJC22	2137968	175	37	1664950	528950	0	6	2	0	42	78	39507240	0.295654	1
SERTAD2	632067	332	25	1547090	474280	0	5	2	0	4	9	4784690	0.295701	1
NUPR1	1133167	269	63	505520	156910	0	3	0	0	50	136	41694040	0.295761	1
ST8SIA3	298355	599	9	1937590	522560	0	14	2	0	11	35	10460430	0.295856	1
C16orf71	717235	194	35	2613510	792360	0	6	3	0	32	63	26696000	0.295885	1
PLAC8	361292	169	58	618410	156910	0	2	1	0	21	46	18746840	0.295957	1
PRELID2	342210	568	-3	1033050	249210	0	4	1	0	50	97	33325270	0.296014	1
PPP4R1	454636	202	51	4938050	1300720	0	10	0	0	6	5	6023640	0.29619	1
LRRC66	91954	815	7	4424720	1234690	0	44	10	0	2	23	3299370	0.29632	1
CYBA	802673	189	41	989740	313820	0	3	0	0	50	86	41383770	0.296704	1
FOXE1	468629	276	38	1752280	637580	0	6	2	0	8	7	4955090	0.296782	1
PTP4A3	170603	382	51	893890	252050	0	5	1	0	50	106	37962280	0.296922	1
HNRNPA1L2	324687	462	32	1611700	448010	0	5	2	0	24	50	20095840	0.29719	1
SNRPD1	301496	165	46	616280	176080	0	2	0	0	50	97	34268150	0.297337	1
MTMR12	384742	160	27	3927010	980510	0	15	4	0	37	116	38215040	0.29741	1
RD3	384781	399	5	977670	298200	0	5	1	0	50	116	42839270	0.29757	1
TMEM190	1028808	209	19	920870	259150	0	6	0	0	37	89	25504620	0.298083	1
SLC30A2	748547	221	31	1892860	550250	0	6	1	0	50	70	34828340	0.29839	1
KTN1	687929	308	23	7390390	1677020	0	16	0	0	2	6	6465260	0.298752	1
EPB42	834640	330	43	3657210	1062870	0	9	4	0	31	41	24632740	0.298805	1
PTPN18	369510	593	29	2370690	698640	0	9	1	0	36	111	34601850	0.29918	1
TTC8	162049	703	-6	2722850	697930	0	12	1	0	8	20	7966200	0.299192	1
PFKFB3	560233	399	38	2751250	735560	0	10	0	0	15	27	13645490	0.300018	1
KAT2B	102581	583	4	4294790	1172920	0	16	1	0	2	2	2209520	0.300024	1
UBE2C	742720	180	48	1191380	327310	0	3	1	0	50	73	30722410	0.300337	1
CDC20	1088321	252	27	2545350	739110	0	7	0	0	10	9	6437570	0.300446	1
PEX12	756039	227	14	1780680	536760	0	6	0	0	34	68	28841620	0.30078	1
GFRAL	28347	729	-14	2110120	486350	0	35	7	0	6	76	5517410	0.300979	1
TEDDM1	349818	783	5	1353970	396890	0	5	0	0	6	12	6386450	0.301259	1
MATR3	838943	177	35	4395610	1133870	0	10	2	0	32	46	25343450	0.301512	1
RNF17	486857	629	29	8544850	2134970	0	28	5	0	4	12	6180550	0.301787	1
CYP1B1	716797	384	25	2656820	834250	0	9	0	0	16	27	13257120	0.301862	1
RNF212	739370	247	43	1631580	349320	0	6	0	0	50	99	53432470	0.301913	1
VPREB1	433352	612	35	739110	206610	0	6	0	0	50	170	44256430	0.302199	1
SLC25A18	431029	390	-37	1605310	482090	0	7	1	0	37	88	30150150	0.302365	1
TRIM55	277437	480	30	2980580	800170	0	16	4	0	19	59	16223500	0.30264	1
ICOS	122253	693	5	1059320	257020	0	6	0	0	11	27	7966200	0.302799	1
CXorf40A	187616	NaN	16	819340	237140	0	5	0	0	50	136	41255970	0.303204	1
MMP25	1534969	234	46	2789590	884660	0	10	4	0	50	106	39191290	0.303468	1
NDUFB6	474275	362	-7	680890	168980	0	3	0	0	50	106	39843070	0.304151	1
COTL1	575674	182	24	742660	196670	0	3	0	0	50	94	47579230	0.304343	1
KRTAP24-1	6302	1011	-69	1277290	356420	0	24	6	0	22	124	9146930	0.304811	1
NFIX	1914702	221	41	2244310	661010	0	5	1	0	50	71	43369640	0.305071	1
BTBD3	59672	322	-61	2658950	708580	0	14	3	0	15	45	11719260	0.305278	1
HIST1H2AK	228884	634	40	624090	217260	0	4	1	0	50	93	29525350	0.305511	1
ZNF347	392290	946	-49	4320350	1087720	0	19	1	0	4	7	4038480	0.305529	1
PTPRCAP	1392213	215	53	978380	357130	0	4	0	0	50	81	30823940	0.305741	1
CHST1	160913	609	18	1988000	653200	0	25	7	0	10	36	5155310	0.306247	1
ZNF318	1262275	273	43	11273380	3376760	0	32	9	0	20	47	21570510	0.306413	1
CCDC135	712945	168	34	4570270	1165820	0	16	4	0	34	66	28565430	0.306492	1
TAGLN3	262689	336	14	1050090	261990	0	5	1	0	50	131	39066330	0.306573	1
C20orf166	1191147	NaN	20	606340	168980	0	3	0	0	50	79	40935760	0.306588	1
PNPLA1	839966	358	30	2683800	839220	0	11	3	0	44	83	32085610	0.306848	1
PPME1	628196	280	38	2054030	533920	0	7	2	0	17	34	14542220	0.306942	1
ZNF79	742340	209	43	2567360	655330	0	9	3	0	21	57	22847090	0.307004	1
TMEM169	603452	419	35	1488870	423870	0	16	5	0	3	12	2380630	0.307005	1
CBX5	753625	205	59	1024530	236430	0	4	2	0	12	22	7211470	0.307115	1
MARK2	1321109	201	51	4047710	1147360	0	14	3	0	13	27	9744750	0.307306	1
HDAC1	1427362	210	43	2580850	620540	0	7	0	0	28	56	27219270	0.307553	1
CRH	277437	480	30	937910	329440	0	4	0	0	34	87	28043580	0.30774	1
CD48	1156068	634	26	1253150	335830	0	6	1	0	50	124	35162750	0.308086	1
C12orf45	514255	204	37	972700	249920	0	4	0	0	50	110	37280680	0.309241	1
ESRRB	243524	616	39	2575880	744790	0	18	4	0	46	113	28417040	0.309547	1
FATE1	125659	NaN	4	949980	264120	0	3	0	0	36	75	24343060	0.30994	1
GPBP1L1	913416	157	28	2456600	663850	0	8	2	0	50	103	48255860	0.309984	1
FAM127C	304745	NaN	42	563740	168980	0	7	2	0	5	15	3004720	0.310391	1
ZNF367	355218	400	23	1750150	526820	0	6	2	0	49	104	41704690	0.310403	1
GRK5	831479	338	30	3114060	790230	0	13	4	0	12	32	10833180	0.310526	1
RABL3	307936	475	10	1249600	328730	0	6	1	0	35	85	30971620	0.310686	1
OR4C3	278638	642	-40	1608150	496290	0	17	4	0	4	34	4958640	0.310809	1
UBE2E2	385056	530	2	1057900	275480	0	5	0	0	27	90	27598410	0.310848	1
OR4A5	68	1280	-38	1567680	460080	0	38	8	0	1	15	1084880	0.311167	1
EIF4G3	661924	406	22	8157190	2232950	0	22	7	0	9	24	10997900	0.311564	1
RHCE	667862	185	32	2176860	575100	0	7	3	0	17	21	10559120	0.311579	1
C2orf76	193588	467	26	691540	166850	0	2	1	0	19	31	12821180	0.311631	1
SLC23A3	773232	177	36	3110510	938620	0	8	0	0	11	8	8473140	0.311932	1
LSM1	705837	277	46	692960	188860	0	3	0	0	50	118	46237330	0.311991	1
TPK1	123029	998	-17	1299300	328020	0	13	2	0	40	221	32352570	0.312455	1
EGFL6	196762	NaN	49	2913130	727040	0	12	4	0	26	64	21939000	0.312485	1
RAB13	2028800	222	34	1093400	274060	0	3	0	0	50	74	36462760	0.312515	1
FOXO4	759088	NaN	27	2451630	798750	0	13	1	0	7	25	7730480	0.312974	1
PPP1R12B	770535	377	32	5461320	1503780	0	17	3	0	6	13	7314420	0.312992	1
GLIPR1	513848	606	-10	1380240	368490	0	8	2	0	22	69	15649110	0.313038	1
IL19	466144	357	34	1135290	291810	0	6	1	0	50	100	34995190	0.313193	1
YWHAQ	700762	154	40	1280840	333700	0	5	0	0	50	94	39296370	0.3135	1
KRTAP10-3	860604	461	30	1092690	334410	0	5	0	0	50	107	44062600	0.313572	1
C12orf44	468067	234	41	1094820	321630	0	4	0	0	50	73	32182880	0.31392	1
WFDC3	742720	180	48	1214810	318790	0	4	0	0	50	73	30722410	0.314003	1
AKAP1	413131	258	-6	4506370	1355390	0	18	4	0	25	70	22405470	0.314144	1
SCARA5	413257	154	32	2467250	770350	0	10	2	0	50	101	36694930	0.31419	1
KLF17	865527	167	38	1949660	568000	0	12	4	0	18	45	11443070	0.314485	1
PSMD3	1652518	216	28	2730660	781710	0	10	2	0	50	103	45264630	0.314549	1
MCM10	246179	354	35	4541160	1218360	0	19	4	0	10	18	7749650	0.314653	1
TMEM14C	263716	468	14	604920	168270	0	2	0	0	50	97	34704800	0.314757	1
SPP2	288133	558	9	1149490	269090	0	10	2	0	24	115	22542500	0.314788	1
MRFAP1	501655	278	47	643970	182470	0	3	0	0	50	90	39269390	0.314826	1
PCDH1	760355	281	23	6149310	1970250	0	20	8	0	20	44	19143730	0.314863	1
ZBTB20	86308	644	10	3689160	1077780	0	25	7	0	18	75	16999530	0.315136	1
LAMB2	1898051	203	36	9058890	2700840	0	22	1	0	5	8	7668000	0.315189	1
C17orf66	620019	235	8	2984130	783840	0	9	2	0	34	91	34053020	0.315229	1
RBPMS2	803907	264	47	1075650	325890	0	4	0	0	50	85	39902710	0.315235	1
QRICH1	1848854	185	39	3914230	1127480	0	8	0	0	3	0	3334870	0.315247	1
PCDHGA10	NaN	NaN	NaN	4761970	1493840	0	24	8	0	16	55	14328510	0.315316	1
MAP3K3	934952	247	3	3419360	921580	0	10	3	0	50	83	35951560	0.315422	1
TBC1D29	488195	329	28	771060	232170	0	3	0	0	50	99	33734940	0.31543	1
MPP2	1025836	241	19	2799530	836380	0	11	2	0	50	128	43361120	0.315773	1
GPN2	1025094	188	34	1557740	463630	0	5	1	0	50	79	36823440	0.316116	1
PITPNC1	648233	365	3	1963860	494160	0	7	0	0	18	27	13550350	0.316501	1
KDM3A	625501	424	22	6842980	1817600	0	13	1	0	6	10	8770630	0.316554	1
TAS2R19	365490	676	-2	1473960	440910	0	11	2	0	50	199	35600820	0.316559	1
WDR70	302307	592	15	3466930	871880	0	14	0	0	1	1	1717490	0.316641	1
SHISA4	736064	208	24	996840	302460	0	2	0	0	50	117	51327320	0.316712	1
SIAH3	820469	632	51	1343320	394760	0	6	3	0	9	36	13042700	0.316834	1
C14orf178	429207	388	37	652490	178210	0	2	0	0	50	130	46624280	0.316899	1
GSTA5	572117	455	9	1182860	293230	0	4	0	0	50	116	42198140	0.316975	1
CCDC80	255516	510	24	4781850	1354680	0	25	6	0	15	38	11091620	0.3173	1
L2HGDH	666223	337	28	2361460	684440	0	8	2	0	50	83	39001720	0.317341	1
BTN3A3	384310	375	47	2970640	844190	0	10	4	0	45	79	30846660	0.317412	1
TM7SF3	408250	320	26	2916680	825730	0	10	0	0	16	29	14984550	0.317476	1
CD200R1L	240755	616	6	1390180	390500	0	6	2	0	15	37	11377750	0.317496	1
WDFY3	92480	950	-1	18185230	4993430	0	63	13	0	2	15	6182680	0.317602	1
IAPP	NaN	NaN	NaN	455820	136320	0	3	1	0	16	48	12970990	0.317628	1
LEFTY1	924499	239	8	1792040	582910	0	8	2	0	50	83	37272870	0.317671	1
WNT10A	1087669	386	42	2054740	641840	0	12	3	0	25	56	18865410	0.31778	1
ELL3	784327	286	37	2063970	564450	0	4	1	0	50	112	47590590	0.317859	1
CLDN14	391816	428	78	1150200	391920	0	6	2	0	12	21	8037910	0.317904	1
MRPS35	348119	376	4	1681280	452980	0	6	1	0	25	53	18959130	0.317941	1
HCLS1	289905	613	25	2544640	673790	0	21	3	0	3	15	3226950	0.31805	1
GABRA3	237855	NaN	-32	2521210	705740	0	24	7	0	3	14	2739890	0.318334	1
CCDC24	875223	214	39	1555610	480670	0	5	1	0	50	87	39684740	0.318504	1
SNRPB	652241	477	33	1224040	394760	0	5	1	0	10	21	9943550	0.318549	1
SLC35A5	279107	502	33	2178990	587880	0	7	3	0	29	56	20747620	0.31857	1
SGCA	1277832	210	26	1941850	618410	0	9	2	0	17	38	15318250	0.318571	1
HIST1H2AJ	267617	634	32	610600	217970	0	5	1	0	30	62	15383570	0.318983	1
AMT	1585328	201	32	2075330	634030	0	2	1	0	14	6	9411760	0.319507	1
GAGE10	547555	NaN	25	629060	156910	0	4	1	0	21	48	15306180	0.319666	1
TDO2	44515	745	-2	2173310	525400	0	11	0	0	4	11	4162020	0.319679	1
DDX4	331341	486	34	3895770	1003230	0	14	3	0	47	91	34320690	0.319854	1
ALG11	385945	461	41	2489260	690830	0	9	1	0	11	30	11341540	0.319863	1
SBDS	485411	355	34	1306400	331570	0	5	1	0	50	99	33999060	0.320082	1
ID2	215150	559	11	689410	190280	0	3	0	0	50	120	45866710	0.320165	1
KL	209854	595	23	5052360	1459050	0	18	1	0	4	2	2756220	0.320326	1
TCF21	102722	388	-4	905960	261280	0	7	0	0	22	76	20345050	0.320436	1
SEPHS1	246468	433	33	2017820	561610	0	6	1	0	50	119	47384690	0.320518	1
PIGP	353934	358	51	826440	215130	0	2	1	0	50	89	39028700	0.320709	1
ZDHHC15	101818	NaN	-11	1946110	473570	0	13	0	0	3	22	4743510	0.320889	1
FAM58A	940418	NaN	24	1254570	368490	0	4	2	0	16	41	12091300	0.321007	1
ABHD2	639252	388	22	2207390	591430	0	7	1	0	50	125	53398390	0.321281	1
UCHL5	288979	433	-18	1791330	402570	0	7	1	0	50	152	38347100	0.321366	1
OR5B12	190469	812	-10	1564840	456530	0	25	3	0	3	23	2584400	0.321903	1
SUCLA2	322899	636	35	2406900	647520	0	7	0	0	16	15	9222190	0.321938	1
DYRK4	276521	874	24	2724270	698640	0	15	3	0	29	116	32873710	0.322049	1
KIAA1715	237188	967	11	2234370	609180	0	11	1	0	13	28	9053210	0.322129	1
CST4	189028	819	-21	727040	201640	0	9	2	0	50	314	34152420	0.322251	1
SEC23IP	450354	404	39	5155310	1398700	0	17	5	0	23	61	22737040	0.32244	1
ANXA13	492587	192	12	1891440	494160	0	8	1	0	30	72	28275750	0.322775	1
DLGAP1	368461	215	24	5016150	1431360	0	24	7	0	19	48	16525960	0.32295	1
SQSTM1	1610057	359	38	2240760	641130	0	7	3	0	41	80	30366700	0.323035	1
UBE2T	813304	325	32	1046540	269800	0	4	1	0	12	29	9659550	0.323258	1
OR11H4	371637	528	-29	1585430	489190	0	17	3	0	3	7	1544960	0.323655	1
C6orf223	1407986	199	47	1326280	347900	0	4	1	0	9	25	10096910	0.323715	1
OOEP	732413	446	18	752600	222940	0	6	2	0	12	24	6661220	0.323742	1
OR51T1	65798	1006	-15	1733820	532500	0	21	6	0	8	50	5072950	0.323799	1
KSR1	171783	444	-9	3909260	1119670	0	18	4	0	5	16	6106710	0.323939	1
POTEM	NaN	NaN	NaN	2686640	653200	0	13	3	0	32	132	42294700	0.324363	1
ISOC2	1048909	399	24	1096950	364230	0	4	1	0	41	104	36932780	0.324374	1
HYAL3	843769	206	51	2047640	648940	0	5	0	0	22	21	15044900	0.324403	1
HOMEZ	1171456	330	20	2715040	814370	0	11	0	0	14	21	10103300	0.324457	1
MPHOSPH6	170324	715	-10	878270	188860	0	8	1	0	12	73	11454430	0.324531	1
BRWD3	150153	NaN	-20	9412470	2449500	0	55	8	0	3	15	4803860	0.324652	1
TP53INP1	418153	395	48	1297880	318790	0	4	0	0	50	106	42255650	0.324806	1
VPS33A	885125	222	47	3070040	847030	0	9	3	0	22	60	28266520	0.324819	1
C15orf53	98316	561	20	892470	270510	0	6	0	0	50	160	39942470	0.324889	1
WISP2	890596	168	46	1227590	401860	0	4	1	0	50	95	41938990	0.325035	1
FAM49A	8240	1427	-4	1730980	424580	0	11	1	0	36	144	30839560	0.32523	1
EPN1	1050871	254	-11	3387410	1102630	0	14	3	0	50	106	35581650	0.325253	1
ELP4	165949	879	-7	2178280	618410	0	14	2	0	24	101	22837860	0.325309	1
KIAA1522	1339617	195	26	5160990	1891440	0	17	3	0	4	13	7576410	0.325313	1
RAB19	359405	521	24	1116830	306010	0	4	1	0	47	120	46449620	0.32555	1
PIGG	562684	624	19	4878410	1511590	0	22	5	0	14	33	11620570	0.325565	1
TPX2	890615	237	23	3909970	1006070	0	12	4	0	50	75	29259100	0.32575	1
FBXO34	744260	256	38	3568460	989740	0	12	2	0	39	91	36320760	0.326099	1
CDX1	1002307	228	49	1285100	435940	0	4	1	0	50	94	39665570	0.326153	1
GUCA1C	90728	971	-15	1109020	262700	0	9	0	0	31	180	30282920	0.326163	1
SPATA16	222219	577	-15	2986970	740530	0	17	5	0	27	72	18020510	0.326595	1
GIF	366560	494	8	2145620	597820	0	10	2	0	50	110	38999590	0.32666	1
C1orf189	2028928	185	35	560190	125670	0	1	0	0	50	65	33820850	0.326853	1
RAB2A	234041	512	24	1140970	279740	0	4	1	0	26	56	20920150	0.326856	1
KIAA0319	417813	373	19	5523090	1567680	0	15	5	0	20	38	21366030	0.327087	1
SAP30BP	1898715	198	32	1647910	416060	0	5	1	0	50	84	43868770	0.327327	1
PPT2	2119974	392	28	1593950	450850	0	7	3	0	23	59	18932860	0.327524	1
TXK	219787	358	39	2815860	681600	0	9	2	0	35	55	23735300	0.327753	1
POP7	1483965	336	46	683020	226490	0	5	0	0	50	201	55902560	0.327869	1
INPP1	682366	401	33	2025630	572970	0	8	1	0	19	32	16486200	0.327884	1
CYP11A1	641004	222	46	2657530	746210	0	9	2	0	50	105	45215640	0.328011	1
RIBC1	920771	NaN	70	2029180	520430	0	5	1	0	50	87	41424950	0.328016	1
FABP7	138284	1073	-1	702900	172530	0	4	0	0	50	167	31436670	0.32823	1
RBM34	592746	168	26	2297560	586460	0	7	2	0	44	67	28169960	0.328235	1
MAGT1	549266	NaN	20	1919840	512620	0	10	2	0	50	149	45986700	0.328678	1
ZNF131	506232	537	21	3069330	760410	0	13	1	0	18	32	11712870	0.328793	1
GLT8D1	1217701	272	47	1941850	511910	0	4	0	0	31	71	32976660	0.329196	1
DDX43	723493	232	21	3398770	884660	0	8	2	0	50	79	40815770	0.329335	1
USP51	92250	NaN	8	3561360	996840	0	21	4	0	8	25	6909720	0.329435	1
TMEM156	435367	152	49	1555610	393340	0	5	0	0	50	69	36251180	0.329515	1
GNG3	2425755	248	51	396180	104370	0	1	0	0	50	106	39902710	0.329591	1
EIF4B	1726226	177	38	3157370	872590	0	9	1	0	43	80	39267260	0.329671	1
BMP6	830850	327	8	2581560	754020	0	13	3	0	50	139	44635570	0.329691	1
KRTAP1-5	977588	404	10	894600	227910	0	18	4	0	1	7	923000	0.32974	1
UBR1	634287	366	32	9299580	2279100	0	17	3	0	14	20	19266560	0.32984	1
AP1B1	849693	251	36	4857820	1400120	0	13	4	0	42	77	36516010	0.329848	1
DCD	615189	494	31	581490	166140	0	3	0	0	50	150	50322670	0.330116	1
EIF1AX	262207	NaN	37	805140	172530	0	3	0	0	50	91	38586370	0.330213	1
PVRIG	1465817	204	59	1575490	548120	0	5	1	0	50	81	37368010	0.330439	1
COPS3	910162	218	11	2245730	561610	0	6	0	0	14	26	13085300	0.330595	1
RPL30	625892	272	35	626930	152650	0	2	0	0	50	80	45822690	0.3306	1
FXYD5	745516	357	-9	937200	270510	0	5	1	0	50	110	35613600	0.330686	1
CCL20	161901	296	7	521850	127800	0	3	0	0	50	131	37128030	0.330835	1
RPS19BP1	721040	467	72	689410	211580	0	2	0	0	50	90	40352140	0.330858	1
GPHN	262406	846	19	3973870	1133870	0	14	2	0	3	6	4205330	0.330864	1
FUS	1250318	351	26	2749120	737690	0	8	2	0	23	39	19017350	0.330876	1
CENPH	422005	232	38	1358940	298200	0	7	1	0	11	25	9197340	0.331463	1
PGK1	549810	NaN	14	2156270	599950	0	9	2	0	11	28	6883450	0.331652	1
NDUFA1	772178	NaN	38	377720	97270	0	2	0	0	50	133	45058020	0.331869	1
DNHD1	425139	491	23	23513070	7224960	0	20	2	0	2	2	9787350	0.331991	1
TGM7	825765	415	44	3626680	1023110	0	15	3	0	50	144	49514690	0.33297	1
OR5K1	416592	885	-4	1539990	438780	0	16	5	0	9	55	8115300	0.333029	1
AKNAD1	801073	236	8	4359400	1110440	0	13	1	0	9	14	8436930	0.333046	1
ITGB1BP2	728362	NaN	26	1837480	475700	0	7	1	0	50	165	57341020	0.333157	1
OR1L8	407749	646	9	1517270	463630	0	10	2	0	16	56	13293330	0.333346	1
ARRB2	1272092	222	28	2140650	598530	0	6	1	0	50	115	47650940	0.33339	1
CLEC4G	688482	384	31	1525080	426000	0	6	0	0	39	68	36589140	0.333658	1
SLC6A11	225460	545	30	3264580	899570	0	13	2	0	50	126	41655700	0.333726	1
2018-09-03	1335011	323	67	1970960	493450	0	8	1	0	50	98	31908820	0.333741	1
NONO	728362	NaN	26	2456600	644680	0	6	1	0	50	165	57341020	0.333771	1
CLIP2	938020	179	51	5224890	1601760	0	22	5	0	23	47	20571540	0.333827	1
LAMP1	815646	237	53	2112250	626930	0	6	1	0	50	77	39199810	0.334202	1
ZNF449	255033	NaN	36	2663920	686570	0	10	2	0	29	49	21993670	0.334324	1
TBC1D19	116288	735	17	2826510	711420	0	11	1	0	12	41	10703960	0.334549	1
ALOX12B	1528802	272	26	3578400	1026660	0	8	2	0	50	65	37133000	0.334591	1
PGM2	136995	603	38	3203520	828570	0	13	3	0	19	33	11385560	0.334687	1
MRPL47	397411	520	10	1318470	340800	0	4	0	0	15	22	9226450	0.334713	1
OXSR1	301294	386	31	2773260	745500	0	7	1	0	50	81	44231580	0.335181	1
CACNA1F	724395	NaN	44	10130990	2917390	0	36	10	0	42	93	31812970	0.335316	1
TPSAB1	1275017	294	21	1382370	419610	0	7	0	0	6	19	8840210	0.33549	1
P4HA3	641945	201	37	2768290	820760	0	7	2	0	50	80	41423530	0.335546	1
GMDS	160107	647	20	1950370	518300	0	10	1	0	21	64	17323290	0.335624	1
TDGF1	277267	528	52	994000	269090	0	3	0	0	43	98	33876230	0.33604	1
NDUFS1	311488	433	24	3761580	1043700	0	12	4	0	13	30	11919480	0.336067	1
PGRMC1	613514	NaN	19	979800	289680	0	4	0	0	50	80	35848610	0.336666	1
CCT6A	738325	642	4	2746990	763250	0	9	2	0	18	36	13142100	0.336842	1
LDLR	1808766	233	33	4496430	1150200	0	13	2	0	50	75	40526090	0.337284	1
HBB	109545	1056	-1	739110	227910	0	9	2	0	25	102	17257260	0.337517	1
[truncated: 16,864 more rows]
